# Supplementary material for: Spectrum of BRAF Aberrations and Its Potential Clinical Implications: Insights From Integrative Pan-Cancer Analysis
Source: Front Bioeng Biotechnol. 2022 Jul 14;10:806851. doi: 10.3389/fbioe.2022.806851 (PMC9329936; doi:10.3389/fbioe.2022.806851)
Supplement: Supplementary file 1 [file Table2.XLSX]

## Sheet: table
Supplementary Table S2. Detailed information of 848 BRAF somatic mutations from cBioportal across 32 TCGA cancer types.
Study of Origin	Sample ID	Cancer Type	Cancer Type Detailed	Protein Change	Annotation	Functional Impact	Mutation Type	Variant Type	Copy #	COSMIC	MS	VS	Center	Chromosome	Start Pos	End Pos	Ref	Var	HGVSg	HGVSc	Allele Freq (T)	Allele Freq (N)	Variant Reads	Ref Reads	Variant Reads (Normal)	Ref Reads (Normal)	# Mut in Sample	Exon
Lung Adenocarcinoma (TCGA, PanCancer Atlas)	TCGA-44-2666-01	Non-Small Cell Lung Cancer	Lung Adenocarcinoma	V600E	OncoKB: Oncogenic, level_1;CIViC: Predictive: 153, Prognostic: 18, Diagnostic: 3;MyCancerGenome: present;CancerHotspot: yes;3DHotspot: yes	MutationAssessor: impact: neutral, score: 0.65;SIFT: impact: deleterious, score: 0;Polyphen-2: impact: probably_damaging, score: 0.963	Missense_Mutation	SNP	Diploid	23294	.	.	.	7	140453136	140453136	A	T	7:g.140453136A>T	ENST00000288602.6:c.1799T>A	0.22		27	94		71	37	15/18
Lung Adenocarcinoma (TCGA, PanCancer Atlas)	TCGA-49-AARN-01	Non-Small Cell Lung Cancer	Lung Adenocarcinoma	V600E	OncoKB: Oncogenic, level_1;CIViC: Predictive: 153, Prognostic: 18, Diagnostic: 3;MyCancerGenome: present;CancerHotspot: yes;3DHotspot: yes	MutationAssessor: impact: neutral, score: 0.65;SIFT: impact: deleterious, score: 0;Polyphen-2: impact: probably_damaging, score: 0.963	Missense_Mutation	SNP	Diploid	23294	.	.	.	7	140453136	140453136	A	T	7:g.140453136A>T	ENST00000288602.6:c.1799T>A	0.09		6	58		56	693	15/18
Lung Adenocarcinoma (TCGA, PanCancer Atlas)	TCGA-50-5942-01	Non-Small Cell Lung Cancer	Lung Adenocarcinoma	V600E	OncoKB: Oncogenic, level_1;CIViC: Predictive: 153, Prognostic: 18, Diagnostic: 3;MyCancerGenome: present;CancerHotspot: yes;3DHotspot: yes	MutationAssessor: impact: neutral, score: 0.65;SIFT: impact: deleterious, score: 0;Polyphen-2: impact: probably_damaging, score: 0.963	Missense_Mutation	SNP	Diploid	23294	.	.	.	7	140453136	140453136	A	T	7:g.140453136A>T	ENST00000288602.6:c.1799T>A	0.35		34	62		89	59	15/18
Lung Adenocarcinoma (TCGA, PanCancer Atlas)	TCGA-55-7903-01	Non-Small Cell Lung Cancer	Lung Adenocarcinoma	V600E	OncoKB: Oncogenic, level_1;CIViC: Predictive: 153, Prognostic: 18, Diagnostic: 3;MyCancerGenome: present;CancerHotspot: yes;3DHotspot: yes	MutationAssessor: impact: neutral, score: 0.65;SIFT: impact: deleterious, score: 0;Polyphen-2: impact: probably_damaging, score: 0.963	Missense_Mutation	SNP	Gain	23294	.	.	.	7	140453136	140453136	A	T	7:g.140453136A>T	ENST00000288602.6:c.1799T>A	0.31		28	61		79	142	15/18
Lung Adenocarcinoma (TCGA, PanCancer Atlas)	TCGA-62-A46V-01	Non-Small Cell Lung Cancer	Lung Adenocarcinoma	V600E	OncoKB: Oncogenic, level_1;CIViC: Predictive: 153, Prognostic: 18, Diagnostic: 3;MyCancerGenome: present;CancerHotspot: yes;3DHotspot: yes	MutationAssessor: impact: neutral, score: 0.65;SIFT: impact: deleterious, score: 0;Polyphen-2: impact: probably_damaging, score: 0.963	Missense_Mutation	SNP	Diploid	23294	.	.	.	7	140453136	140453136	A	T	7:g.140453136A>T	ENST00000288602.6:c.1799T>A	0.16		7	37		73	54	15/18
Lung Adenocarcinoma (TCGA, PanCancer Atlas)	TCGA-62-A472-01	Non-Small Cell Lung Cancer	Lung Adenocarcinoma	V600E	OncoKB: Oncogenic, level_1;CIViC: Predictive: 153, Prognostic: 18, Diagnostic: 3;MyCancerGenome: present;CancerHotspot: yes;3DHotspot: yes	MutationAssessor: impact: neutral, score: 0.65;SIFT: impact: deleterious, score: 0;Polyphen-2: impact: probably_damaging, score: 0.963	Missense_Mutation	SNP	Gain	23294	.	.	.	7	140453136	140453136	A	T	7:g.140453136A>T	ENST00000288602.6:c.1799T>A	0.43		29	39		28	53	15/18
Lung Adenocarcinoma (TCGA, PanCancer Atlas)	TCGA-80-5607-01	Non-Small Cell Lung Cancer	Lung Adenocarcinoma	V600E	OncoKB: Oncogenic, level_1;CIViC: Predictive: 153, Prognostic: 18, Diagnostic: 3;MyCancerGenome: present;CancerHotspot: yes;3DHotspot: yes	MutationAssessor: impact: neutral, score: 0.65;SIFT: impact: deleterious, score: 0;Polyphen-2: impact: probably_damaging, score: 0.963	Missense_Mutation	SNP	Diploid	23294	.	.	.	7	140453136	140453136	A	T	7:g.140453136A>T	ENST00000288602.6:c.1799T>A	0.22		15	52		70	112	15/18
Lung Adenocarcinoma (TCGA, PanCancer Atlas)	TCGA-86-7714-01	Non-Small Cell Lung Cancer	Lung Adenocarcinoma	V600E	OncoKB: Oncogenic, level_1;CIViC: Predictive: 153, Prognostic: 18, Diagnostic: 3;MyCancerGenome: present;CancerHotspot: yes;3DHotspot: yes	MutationAssessor: impact: neutral, score: 0.65;SIFT: impact: deleterious, score: 0;Polyphen-2: impact: probably_damaging, score: 0.963	Missense_Mutation	SNP	Diploid	23294	.	.	.	7	140453136	140453136	A	T	7:g.140453136A>T	ENST00000288602.6:c.1799T>A	0.36		16	28		52	67	15/18
Lung Adenocarcinoma (TCGA, PanCancer Atlas)	TCGA-91-A4BD-01	Non-Small Cell Lung Cancer	Lung Adenocarcinoma	V600E	OncoKB: Oncogenic, level_1;CIViC: Predictive: 153, Prognostic: 18, Diagnostic: 3;MyCancerGenome: present;CancerHotspot: yes;3DHotspot: yes	MutationAssessor: impact: neutral, score: 0.65;SIFT: impact: deleterious, score: 0;Polyphen-2: impact: probably_damaging, score: 0.963	Missense_Mutation	SNP	Diploid	23294	.	.	.	7	140453136	140453136	A	T	7:g.140453136A>T	ENST00000288602.6:c.1799T>A	0.3		9	21		71	17	15/18
Skin Cutaneous Melanoma (TCGA, PanCancer Atlas)	TCGA-BF-A1PU-01	Melanoma	Cutaneous Melanoma	V600E	OncoKB: Oncogenic, level_1;CIViC: Predictive: 153, Prognostic: 18, Diagnostic: 3;MyCancerGenome: present;CancerHotspot: yes;3DHotspot: yes	MutationAssessor: impact: neutral, score: 0.65;SIFT: impact: deleterious, score: 0;Polyphen-2: impact: probably_damaging, score: 0.963	Missense_Mutation	SNP		23294	.	.	.	7	140453136	140453136	A	T	7:g.140453136A>T	ENST00000288602.6:c.1799T>A	0.95		59	3		71	1436	15/18
Skin Cutaneous Melanoma (TCGA, PanCancer Atlas)	TCGA-BF-A1PX-01	Melanoma	Cutaneous Melanoma	V600E	OncoKB: Oncogenic, level_1;CIViC: Predictive: 153, Prognostic: 18, Diagnostic: 3;MyCancerGenome: present;CancerHotspot: yes;3DHotspot: yes	MutationAssessor: impact: neutral, score: 0.65;SIFT: impact: deleterious, score: 0;Polyphen-2: impact: probably_damaging, score: 0.963	Missense_Mutation	SNP		23294	.	.	.	7	140453136	140453136	A	T	7:g.140453136A>T	ENST00000288602.6:c.1799T>A	0.09		7	70		64	697	15/18
Skin Cutaneous Melanoma (TCGA, PanCancer Atlas)	TCGA-BF-A3DJ-01	Melanoma	Cutaneous Melanoma	V600E	OncoKB: Oncogenic, level_1;CIViC: Predictive: 153, Prognostic: 18, Diagnostic: 3;MyCancerGenome: present;CancerHotspot: yes;3DHotspot: yes	MutationAssessor: impact: neutral, score: 0.65;SIFT: impact: deleterious, score: 0;Polyphen-2: impact: probably_damaging, score: 0.963	Missense_Mutation	SNP		23294	.	.	.	7	140453136	140453136	A	T	7:g.140453136A>T	ENST00000288602.6:c.1799T>A	0.33		29	58		72	123	15/18
Skin Cutaneous Melanoma (TCGA, PanCancer Atlas)	TCGA-BF-A3DL-01	Melanoma	Cutaneous Melanoma	V600E	OncoKB: Oncogenic, level_1;CIViC: Predictive: 153, Prognostic: 18, Diagnostic: 3;MyCancerGenome: present;CancerHotspot: yes;3DHotspot: yes	MutationAssessor: impact: neutral, score: 0.65;SIFT: impact: deleterious, score: 0;Polyphen-2: impact: probably_damaging, score: 0.963	Missense_Mutation	SNP		23294	.	.	.	7	140453136	140453136	A	T	7:g.140453136A>T	ENST00000288602.6:c.1799T>A	0.45		63	76		111	373	15/18
Skin Cutaneous Melanoma (TCGA, PanCancer Atlas)	TCGA-BF-A3DM-01	Melanoma	Cutaneous Melanoma	V600E	OncoKB: Oncogenic, level_1;CIViC: Predictive: 153, Prognostic: 18, Diagnostic: 3;MyCancerGenome: present;CancerHotspot: yes;3DHotspot: yes	MutationAssessor: impact: neutral, score: 0.65;SIFT: impact: deleterious, score: 0;Polyphen-2: impact: probably_damaging, score: 0.963	Missense_Mutation	SNP		23294	.	.	.	7	140453136	140453136	A	T	7:g.140453136A>T	ENST00000288602.6:c.1799T>A	0.41		28	41		42	382	15/18
Skin Cutaneous Melanoma (TCGA, PanCancer Atlas)	TCGA-BF-A3DN-01	Melanoma	Cutaneous Melanoma	V600E	OncoKB: Oncogenic, level_1;CIViC: Predictive: 153, Prognostic: 18, Diagnostic: 3;MyCancerGenome: present;CancerHotspot: yes;3DHotspot: yes	MutationAssessor: impact: neutral, score: 0.65;SIFT: impact: deleterious, score: 0;Polyphen-2: impact: probably_damaging, score: 0.963	Missense_Mutation	SNP		23294	.	.	.	7	140453136	140453136	A	T	7:g.140453136A>T	ENST00000288602.6:c.1799T>A	0.31		38	86		82	69	15/18
Skin Cutaneous Melanoma (TCGA, PanCancer Atlas)	TCGA-BF-A5EQ-01	Melanoma	Cutaneous Melanoma	V600E	OncoKB: Oncogenic, level_1;CIViC: Predictive: 153, Prognostic: 18, Diagnostic: 3;MyCancerGenome: present;CancerHotspot: yes;3DHotspot: yes	MutationAssessor: impact: neutral, score: 0.65;SIFT: impact: deleterious, score: 0;Polyphen-2: impact: probably_damaging, score: 0.963	Missense_Mutation	SNP		23294	.	.	.	7	140453136	140453136	A	T	7:g.140453136A>T	ENST00000288602.6:c.1799T>A	0.42		37	52		84	500	15/18
Skin Cutaneous Melanoma (TCGA, PanCancer Atlas)	TCGA-BF-A5ER-01	Melanoma	Cutaneous Melanoma	V600E	OncoKB: Oncogenic, level_1;CIViC: Predictive: 153, Prognostic: 18, Diagnostic: 3;MyCancerGenome: present;CancerHotspot: yes;3DHotspot: yes	MutationAssessor: impact: neutral, score: 0.65;SIFT: impact: deleterious, score: 0;Polyphen-2: impact: probably_damaging, score: 0.963	Missense_Mutation	SNP		23294	.	.	.	7	140453136	140453136	A	T	7:g.140453136A>T	ENST00000288602.6:c.1799T>A	0.55		59	49		97	159	15/18
Skin Cutaneous Melanoma (TCGA, PanCancer Atlas)	TCGA-BF-AAP0-06	Melanoma	Cutaneous Melanoma	V600E	OncoKB: Oncogenic, level_1;CIViC: Predictive: 153, Prognostic: 18, Diagnostic: 3;MyCancerGenome: present;CancerHotspot: yes;3DHotspot: yes	MutationAssessor: impact: neutral, score: 0.65;SIFT: impact: deleterious, score: 0;Polyphen-2: impact: probably_damaging, score: 0.963	Missense_Mutation	SNP	Gain	23294	.	.	.	7	140453136	140453136	A	T	7:g.140453136A>T	ENST00000288602.6:c.1799T>A	0.46		54	64		63	388	15/18
Skin Cutaneous Melanoma (TCGA, PanCancer Atlas)	TCGA-D3-A1Q4-06	Melanoma	Cutaneous Melanoma	V600E	OncoKB: Oncogenic, level_1;CIViC: Predictive: 153, Prognostic: 18, Diagnostic: 3;MyCancerGenome: present;CancerHotspot: yes;3DHotspot: yes	MutationAssessor: impact: neutral, score: 0.65;SIFT: impact: deleterious, score: 0;Polyphen-2: impact: probably_damaging, score: 0.963	Missense_Mutation	SNP	Diploid	23294	.	.	.	7	140453136	140453136	A	T	7:g.140453136A>T	ENST00000288602.6:c.1799T>A	0.47		26	29		11	287	15/18
Skin Cutaneous Melanoma (TCGA, PanCancer Atlas)	TCGA-D3-A1Q5-06	Melanoma	Cutaneous Melanoma	V600E	OncoKB: Oncogenic, level_1;CIViC: Predictive: 153, Prognostic: 18, Diagnostic: 3;MyCancerGenome: present;CancerHotspot: yes;3DHotspot: yes	MutationAssessor: impact: neutral, score: 0.65;SIFT: impact: deleterious, score: 0;Polyphen-2: impact: probably_damaging, score: 0.963	Missense_Mutation	SNP	Gain	23294	.	.	.	7	140453136	140453136	A	T	7:g.140453136A>T	ENST00000288602.6:c.1799T>A	0.66		33	17		16	304	15/18
Skin Cutaneous Melanoma (TCGA, PanCancer Atlas)	TCGA-D3-A1Q6-06	Melanoma	Cutaneous Melanoma	V600E	OncoKB: Oncogenic, level_1;CIViC: Predictive: 153, Prognostic: 18, Diagnostic: 3;MyCancerGenome: present;CancerHotspot: yes;3DHotspot: yes	MutationAssessor: impact: neutral, score: 0.65;SIFT: impact: deleterious, score: 0;Polyphen-2: impact: probably_damaging, score: 0.963	Missense_Mutation	SNP	Gain	23294	.	.	.	7	140453136	140453136	A	T	7:g.140453136A>T	ENST00000288602.6:c.1799T>A	0.32		17	36		22	952	15/18
Skin Cutaneous Melanoma (TCGA, PanCancer Atlas)	TCGA-D3-A1Q7-06	Melanoma	Cutaneous Melanoma	V600E	OncoKB: Oncogenic, level_1;CIViC: Predictive: 153, Prognostic: 18, Diagnostic: 3;MyCancerGenome: present;CancerHotspot: yes;3DHotspot: yes	MutationAssessor: impact: neutral, score: 0.65;SIFT: impact: deleterious, score: 0;Polyphen-2: impact: probably_damaging, score: 0.963	Missense_Mutation	SNP	Diploid	23294	.	.	.	7	140453136	140453136	A	T	7:g.140453136A>T	ENST00000288602.6:c.1799T>A	0.11		4	33		60	76	15/18
Skin Cutaneous Melanoma (TCGA, PanCancer Atlas)	TCGA-D3-A1Q9-06	Melanoma	Cutaneous Melanoma	V600E	OncoKB: Oncogenic, level_1;CIViC: Predictive: 153, Prognostic: 18, Diagnostic: 3;MyCancerGenome: present;CancerHotspot: yes;3DHotspot: yes	MutationAssessor: impact: neutral, score: 0.65;SIFT: impact: deleterious, score: 0;Polyphen-2: impact: probably_damaging, score: 0.963	Missense_Mutation	SNP	Gain	23294	.	.	.	7	140453136	140453136	A	T	7:g.140453136A>T	ENST00000288602.6:c.1799T>A	0.4		31	47		34	32	15/18
Skin Cutaneous Melanoma (TCGA, PanCancer Atlas)	TCGA-D3-A2J7-06	Melanoma	Cutaneous Melanoma	V600E	OncoKB: Oncogenic, level_1;CIViC: Predictive: 153, Prognostic: 18, Diagnostic: 3;MyCancerGenome: present;CancerHotspot: yes;3DHotspot: yes	MutationAssessor: impact: neutral, score: 0.65;SIFT: impact: deleterious, score: 0;Polyphen-2: impact: probably_damaging, score: 0.963	Missense_Mutation	SNP	Gain	23294	.	.	.	7	140453136	140453136	A	T	7:g.140453136A>T	ENST00000288602.6:c.1799T>A	0.26		18	51		49	348	15/18
Skin Cutaneous Melanoma (TCGA, PanCancer Atlas)	TCGA-D3-A2JA-06	Melanoma	Cutaneous Melanoma	V600E	OncoKB: Oncogenic, level_1;CIViC: Predictive: 153, Prognostic: 18, Diagnostic: 3;MyCancerGenome: present;CancerHotspot: yes;3DHotspot: yes	MutationAssessor: impact: neutral, score: 0.65;SIFT: impact: deleterious, score: 0;Polyphen-2: impact: probably_damaging, score: 0.963	Missense_Mutation	SNP	Gain	23294	.	.	.	7	140453136	140453136	A	T	7:g.140453136A>T	ENST00000288602.6:c.1799T>A	0.34	0.03	31	61	1	33	318	15/18
Skin Cutaneous Melanoma (TCGA, PanCancer Atlas)	TCGA-D3-A2JD-06	Melanoma	Cutaneous Melanoma	V600E	OncoKB: Oncogenic, level_1;CIViC: Predictive: 153, Prognostic: 18, Diagnostic: 3;MyCancerGenome: present;CancerHotspot: yes;3DHotspot: yes	MutationAssessor: impact: neutral, score: 0.65;SIFT: impact: deleterious, score: 0;Polyphen-2: impact: probably_damaging, score: 0.963	Missense_Mutation	SNP	Gain	23294	.	.	.	7	140453136	140453136	A	T	7:g.140453136A>T	ENST00000288602.6:c.1799T>A	0.43		16	21		32	1226	15/18
Skin Cutaneous Melanoma (TCGA, PanCancer Atlas)	TCGA-D3-A2JE-06	Melanoma	Cutaneous Melanoma	V600E	OncoKB: Oncogenic, level_1;CIViC: Predictive: 153, Prognostic: 18, Diagnostic: 3;MyCancerGenome: present;CancerHotspot: yes;3DHotspot: yes	MutationAssessor: impact: neutral, score: 0.65;SIFT: impact: deleterious, score: 0;Polyphen-2: impact: probably_damaging, score: 0.963	Missense_Mutation	SNP	Gain	23294	.	.	.	7	140453136	140453136	A	T	7:g.140453136A>T	ENST00000288602.6:c.1799T>A	0.36		44	77		96	273	15/18
Skin Cutaneous Melanoma (TCGA, PanCancer Atlas)	TCGA-D3-A2JG-06	Melanoma	Cutaneous Melanoma	V600E	OncoKB: Oncogenic, level_1;CIViC: Predictive: 153, Prognostic: 18, Diagnostic: 3;MyCancerGenome: present;CancerHotspot: yes;3DHotspot: yes	MutationAssessor: impact: neutral, score: 0.65;SIFT: impact: deleterious, score: 0;Polyphen-2: impact: probably_damaging, score: 0.963	Missense_Mutation	SNP	Gain	23294	.	.	.	7	140453136	140453136	A	T	7:g.140453136A>T	ENST00000288602.6:c.1799T>A	0.49		49	51		55	570	15/18
Skin Cutaneous Melanoma (TCGA, PanCancer Atlas)	TCGA-D3-A2JK-06	Melanoma	Cutaneous Melanoma	V600E	OncoKB: Oncogenic, level_1;CIViC: Predictive: 153, Prognostic: 18, Diagnostic: 3;MyCancerGenome: present;CancerHotspot: yes;3DHotspot: yes	MutationAssessor: impact: neutral, score: 0.65;SIFT: impact: deleterious, score: 0;Polyphen-2: impact: probably_damaging, score: 0.963	Missense_Mutation	SNP	Diploid	23294	.	.	.	7	140453136	140453136	A	T	7:g.140453136A>T	ENST00000288602.6:c.1799T>A	0.32		24	52		53	779	15/18
Skin Cutaneous Melanoma (TCGA, PanCancer Atlas)	TCGA-D3-A2JN-06	Melanoma	Cutaneous Melanoma	V600E	OncoKB: Oncogenic, level_1;CIViC: Predictive: 153, Prognostic: 18, Diagnostic: 3;MyCancerGenome: present;CancerHotspot: yes;3DHotspot: yes	MutationAssessor: impact: neutral, score: 0.65;SIFT: impact: deleterious, score: 0;Polyphen-2: impact: probably_damaging, score: 0.963	Missense_Mutation	SNP	Gain	23294	.	.	.	7	140453136	140453136	A	T	7:g.140453136A>T	ENST00000288602.6:c.1799T>A	0.29		29	70		38	740	15/18
Skin Cutaneous Melanoma (TCGA, PanCancer Atlas)	TCGA-D3-A2JP-06	Melanoma	Cutaneous Melanoma	V600E	OncoKB: Oncogenic, level_1;CIViC: Predictive: 153, Prognostic: 18, Diagnostic: 3;MyCancerGenome: present;CancerHotspot: yes;3DHotspot: yes	MutationAssessor: impact: neutral, score: 0.65;SIFT: impact: deleterious, score: 0;Polyphen-2: impact: probably_damaging, score: 0.963	Missense_Mutation	SNP	Gain	23294	.	.	.	7	140453136	140453136	A	T	7:g.140453136A>T	ENST00000288602.6:c.1799T>A	0.65		41	22		48	4150	15/18
Skin Cutaneous Melanoma (TCGA, PanCancer Atlas)	TCGA-D3-A3C1-06	Melanoma	Cutaneous Melanoma	V600E	OncoKB: Oncogenic, level_1;CIViC: Predictive: 153, Prognostic: 18, Diagnostic: 3;MyCancerGenome: present;CancerHotspot: yes;3DHotspot: yes	MutationAssessor: impact: neutral, score: 0.65;SIFT: impact: deleterious, score: 0;Polyphen-2: impact: probably_damaging, score: 0.963	Missense_Mutation	SNP	Amp	23294	.	.	.	7	140453136	140453136	A	T	7:g.140453136A>T	ENST00000288602.6:c.1799T>A	0.8		104	26		51	139	15/18
Skin Cutaneous Melanoma (TCGA, PanCancer Atlas)	TCGA-D3-A3C3-06	Melanoma	Cutaneous Melanoma	V600E	OncoKB: Oncogenic, level_1;CIViC: Predictive: 153, Prognostic: 18, Diagnostic: 3;MyCancerGenome: present;CancerHotspot: yes;3DHotspot: yes	MutationAssessor: impact: neutral, score: 0.65;SIFT: impact: deleterious, score: 0;Polyphen-2: impact: probably_damaging, score: 0.963	Missense_Mutation	SNP	Amp	23294	.	.	.	7	140453136	140453136	A	T	7:g.140453136A>T	ENST00000288602.6:c.1799T>A	0.86		200	33		95	224	15/18
Skin Cutaneous Melanoma (TCGA, PanCancer Atlas)	TCGA-D3-A3C6-06	Melanoma	Cutaneous Melanoma	V600E	OncoKB: Oncogenic, level_1;CIViC: Predictive: 153, Prognostic: 18, Diagnostic: 3;MyCancerGenome: present;CancerHotspot: yes;3DHotspot: yes	MutationAssessor: impact: neutral, score: 0.65;SIFT: impact: deleterious, score: 0;Polyphen-2: impact: probably_damaging, score: 0.963	Missense_Mutation	SNP	Gain	23294	.	.	.	7	140453136	140453136	A	T	7:g.140453136A>T	ENST00000288602.6:c.1799T>A	0.27		20	54		64	592	15/18
Skin Cutaneous Melanoma (TCGA, PanCancer Atlas)	TCGA-D3-A3C7-06	Melanoma	Cutaneous Melanoma	V600E	OncoKB: Oncogenic, level_1;CIViC: Predictive: 153, Prognostic: 18, Diagnostic: 3;MyCancerGenome: present;CancerHotspot: yes;3DHotspot: yes	MutationAssessor: impact: neutral, score: 0.65;SIFT: impact: deleterious, score: 0;Polyphen-2: impact: probably_damaging, score: 0.963	Missense_Mutation	SNP	Amp	23294	.	.	.	7	140453136	140453136	A	T	7:g.140453136A>T	ENST00000288602.6:c.1799T>A	0.55		72	58		60	1445	15/18
Skin Cutaneous Melanoma (TCGA, PanCancer Atlas)	TCGA-D3-A3CB-06	Melanoma	Cutaneous Melanoma	V600E	OncoKB: Oncogenic, level_1;CIViC: Predictive: 153, Prognostic: 18, Diagnostic: 3;MyCancerGenome: present;CancerHotspot: yes;3DHotspot: yes	MutationAssessor: impact: neutral, score: 0.65;SIFT: impact: deleterious, score: 0;Polyphen-2: impact: probably_damaging, score: 0.963	Missense_Mutation	SNP	Gain	23294	.	.	.	7	140453136	140453136	A	T	7:g.140453136A>T	ENST00000288602.6:c.1799T>A	0.35		28	51		80	534	15/18
Skin Cutaneous Melanoma (TCGA, PanCancer Atlas)	TCGA-D3-A3CE-06	Melanoma	Cutaneous Melanoma	V600E	OncoKB: Oncogenic, level_1;CIViC: Predictive: 153, Prognostic: 18, Diagnostic: 3;MyCancerGenome: present;CancerHotspot: yes;3DHotspot: yes	MutationAssessor: impact: neutral, score: 0.65;SIFT: impact: deleterious, score: 0;Polyphen-2: impact: probably_damaging, score: 0.963	Missense_Mutation	SNP	Gain	23294	.	.	.	7	140453136	140453136	A	T	7:g.140453136A>T	ENST00000288602.6:c.1799T>A	0.88		82	11		36	2107	15/18
Skin Cutaneous Melanoma (TCGA, PanCancer Atlas)	TCGA-D3-A3MO-06	Melanoma	Cutaneous Melanoma	V600E	OncoKB: Oncogenic, level_1;CIViC: Predictive: 153, Prognostic: 18, Diagnostic: 3;MyCancerGenome: present;CancerHotspot: yes;3DHotspot: yes	MutationAssessor: impact: neutral, score: 0.65;SIFT: impact: deleterious, score: 0;Polyphen-2: impact: probably_damaging, score: 0.963	Missense_Mutation	SNP	Gain	23294	.	.	.	7	140453136	140453136	A	T	7:g.140453136A>T	ENST00000288602.6:c.1799T>A	0.52		84	78		111	61	15/18
Skin Cutaneous Melanoma (TCGA, PanCancer Atlas)	TCGA-D3-A3MR-06	Melanoma	Cutaneous Melanoma	V600E	OncoKB: Oncogenic, level_1;CIViC: Predictive: 153, Prognostic: 18, Diagnostic: 3;MyCancerGenome: present;CancerHotspot: yes;3DHotspot: yes	MutationAssessor: impact: neutral, score: 0.65;SIFT: impact: deleterious, score: 0;Polyphen-2: impact: probably_damaging, score: 0.963	Missense_Mutation	SNP	Gain	23294	.	.	.	7	140453136	140453136	A	T	7:g.140453136A>T	ENST00000288602.6:c.1799T>A	0.2		26	103		136	718	15/18
Skin Cutaneous Melanoma (TCGA, PanCancer Atlas)	TCGA-D3-A3MU-06	Melanoma	Cutaneous Melanoma	V600E	OncoKB: Oncogenic, level_1;CIViC: Predictive: 153, Prognostic: 18, Diagnostic: 3;MyCancerGenome: present;CancerHotspot: yes;3DHotspot: yes	MutationAssessor: impact: neutral, score: 0.65;SIFT: impact: deleterious, score: 0;Polyphen-2: impact: probably_damaging, score: 0.963	Missense_Mutation	SNP	Gain	23294	.	.	.	7	140453136	140453136	A	T	7:g.140453136A>T	ENST00000288602.6:c.1799T>A	0.42		84	118		139	418	15/18
Skin Cutaneous Melanoma (TCGA, PanCancer Atlas)	TCGA-D3-A51J-06	Melanoma	Cutaneous Melanoma	V600E	OncoKB: Oncogenic, level_1;CIViC: Predictive: 153, Prognostic: 18, Diagnostic: 3;MyCancerGenome: present;CancerHotspot: yes;3DHotspot: yes	MutationAssessor: impact: neutral, score: 0.65;SIFT: impact: deleterious, score: 0;Polyphen-2: impact: probably_damaging, score: 0.963	Missense_Mutation	SNP	Gain	23294	.	.	.	7	140453136	140453136	A	T	7:g.140453136A>T	ENST00000288602.6:c.1799T>A	0.39		27	42		69	387	15/18
Skin Cutaneous Melanoma (TCGA, PanCancer Atlas)	TCGA-D3-A51N-06	Melanoma	Cutaneous Melanoma	V600E	OncoKB: Oncogenic, level_1;CIViC: Predictive: 153, Prognostic: 18, Diagnostic: 3;MyCancerGenome: present;CancerHotspot: yes;3DHotspot: yes	MutationAssessor: impact: neutral, score: 0.65;SIFT: impact: deleterious, score: 0;Polyphen-2: impact: probably_damaging, score: 0.963	Missense_Mutation	SNP	Gain	23294	.	.	.	7	140453136	140453136	A	T	7:g.140453136A>T	ENST00000288602.6:c.1799T>A	0.44		40	51		46	83	15/18
Skin Cutaneous Melanoma (TCGA, PanCancer Atlas)	TCGA-D3-A5GN-06	Melanoma	Cutaneous Melanoma	V600E	OncoKB: Oncogenic, level_1;CIViC: Predictive: 153, Prognostic: 18, Diagnostic: 3;MyCancerGenome: present;CancerHotspot: yes;3DHotspot: yes	MutationAssessor: impact: neutral, score: 0.65;SIFT: impact: deleterious, score: 0;Polyphen-2: impact: probably_damaging, score: 0.963	Missense_Mutation	SNP	Gain	23294	.	.	.	7	140453136	140453136	A	T	7:g.140453136A>T	ENST00000288602.6:c.1799T>A	0.37		39	66		76	393	15/18
Skin Cutaneous Melanoma (TCGA, PanCancer Atlas)	TCGA-D3-A5GR-06	Melanoma	Cutaneous Melanoma	V600E	OncoKB: Oncogenic, level_1;CIViC: Predictive: 153, Prognostic: 18, Diagnostic: 3;MyCancerGenome: present;CancerHotspot: yes;3DHotspot: yes	MutationAssessor: impact: neutral, score: 0.65;SIFT: impact: deleterious, score: 0;Polyphen-2: impact: probably_damaging, score: 0.963	Missense_Mutation	SNP	Gain	23294	.	.	.	7	140453136	140453136	A	T	7:g.140453136A>T	ENST00000288602.6:c.1799T>A	0.52		54	49		53	215	15/18
Skin Cutaneous Melanoma (TCGA, PanCancer Atlas)	TCGA-D3-A5GS-06	Melanoma	Cutaneous Melanoma	V600E	OncoKB: Oncogenic, level_1;CIViC: Predictive: 153, Prognostic: 18, Diagnostic: 3;MyCancerGenome: present;CancerHotspot: yes;3DHotspot: yes	MutationAssessor: impact: neutral, score: 0.65;SIFT: impact: deleterious, score: 0;Polyphen-2: impact: probably_damaging, score: 0.963	Missense_Mutation	SNP	Gain	23294	.	.	.	7	140453136	140453136	A	T	7:g.140453136A>T	ENST00000288602.6:c.1799T>A	0.53		55	48		90	327	15/18
Skin Cutaneous Melanoma (TCGA, PanCancer Atlas)	TCGA-D3-A5GT-01	Melanoma	Cutaneous Melanoma	V600E	OncoKB: Oncogenic, level_1;CIViC: Predictive: 153, Prognostic: 18, Diagnostic: 3;MyCancerGenome: present;CancerHotspot: yes;3DHotspot: yes	MutationAssessor: impact: neutral, score: 0.65;SIFT: impact: deleterious, score: 0;Polyphen-2: impact: probably_damaging, score: 0.963	Missense_Mutation	SNP		23294	.	.	.	7	140453136	140453136	A	T	7:g.140453136A>T	ENST00000288602.6:c.1799T>A	0.46		59	69		69	23	15/18
Skin Cutaneous Melanoma (TCGA, PanCancer Atlas)	TCGA-D3-A5GU-06	Melanoma	Cutaneous Melanoma	V600E	OncoKB: Oncogenic, level_1;CIViC: Predictive: 153, Prognostic: 18, Diagnostic: 3;MyCancerGenome: present;CancerHotspot: yes;3DHotspot: yes	MutationAssessor: impact: neutral, score: 0.65;SIFT: impact: deleterious, score: 0;Polyphen-2: impact: probably_damaging, score: 0.963	Missense_Mutation	SNP	Gain	23294	.	.	.	7	140453136	140453136	A	T	7:g.140453136A>T	ENST00000288602.6:c.1799T>A	0.53		36	32		84	632	15/18
Skin Cutaneous Melanoma (TCGA, PanCancer Atlas)	TCGA-D3-A8GB-06	Melanoma	Cutaneous Melanoma	V600E	OncoKB: Oncogenic, level_1;CIViC: Predictive: 153, Prognostic: 18, Diagnostic: 3;MyCancerGenome: present;CancerHotspot: yes;3DHotspot: yes	MutationAssessor: impact: neutral, score: 0.65;SIFT: impact: deleterious, score: 0;Polyphen-2: impact: probably_damaging, score: 0.963	Missense_Mutation	SNP	Gain	23294	.	.	.	7	140453136	140453136	A	T	7:g.140453136A>T	ENST00000288602.6:c.1799T>A	0.28		27	68		83	858	15/18
Skin Cutaneous Melanoma (TCGA, PanCancer Atlas)	TCGA-D3-A8GD-06	Melanoma	Cutaneous Melanoma	V600E	OncoKB: Oncogenic, level_1;CIViC: Predictive: 153, Prognostic: 18, Diagnostic: 3;MyCancerGenome: present;CancerHotspot: yes;3DHotspot: yes	MutationAssessor: impact: neutral, score: 0.65;SIFT: impact: deleterious, score: 0;Polyphen-2: impact: probably_damaging, score: 0.963	Missense_Mutation	SNP	Gain	23294	.	.	.	7	140453136	140453136	A	T	7:g.140453136A>T	ENST00000288602.6:c.1799T>A	0.33		27	55		81	98	15/18
Skin Cutaneous Melanoma (TCGA, PanCancer Atlas)	TCGA-D3-A8GJ-06	Melanoma	Cutaneous Melanoma	V600E	OncoKB: Oncogenic, level_1;CIViC: Predictive: 153, Prognostic: 18, Diagnostic: 3;MyCancerGenome: present;CancerHotspot: yes;3DHotspot: yes	MutationAssessor: impact: neutral, score: 0.65;SIFT: impact: deleterious, score: 0;Polyphen-2: impact: probably_damaging, score: 0.963	Missense_Mutation	SNP	Diploid	23294	.	.	.	7	140453136	140453136	A	T	7:g.140453136A>T	ENST00000288602.6:c.1799T>A	0.17		17	85		83	149	15/18
Skin Cutaneous Melanoma (TCGA, PanCancer Atlas)	TCGA-D3-A8GN-06	Melanoma	Cutaneous Melanoma	V600E	OncoKB: Oncogenic, level_1;CIViC: Predictive: 153, Prognostic: 18, Diagnostic: 3;MyCancerGenome: present;CancerHotspot: yes;3DHotspot: yes	MutationAssessor: impact: neutral, score: 0.65;SIFT: impact: deleterious, score: 0;Polyphen-2: impact: probably_damaging, score: 0.963	Missense_Mutation	SNP	Gain	23294	.	.	.	7	140453136	140453136	A	T	7:g.140453136A>T	ENST00000288602.6:c.1799T>A	0.33		39	78		101	190	15/18
Skin Cutaneous Melanoma (TCGA, PanCancer Atlas)	TCGA-D3-A8GO-06	Melanoma	Cutaneous Melanoma	V600E	OncoKB: Oncogenic, level_1;CIViC: Predictive: 153, Prognostic: 18, Diagnostic: 3;MyCancerGenome: present;CancerHotspot: yes;3DHotspot: yes	MutationAssessor: impact: neutral, score: 0.65;SIFT: impact: deleterious, score: 0;Polyphen-2: impact: probably_damaging, score: 0.963	Missense_Mutation	SNP	Gain	23294	.	.	.	7	140453136	140453136	A	T	7:g.140453136A>T	ENST00000288602.6:c.1799T>A	0.39		60	94		92	464	15/18
Skin Cutaneous Melanoma (TCGA, PanCancer Atlas)	TCGA-D3-A8GS-06	Melanoma	Cutaneous Melanoma	V600E	OncoKB: Oncogenic, level_1;CIViC: Predictive: 153, Prognostic: 18, Diagnostic: 3;MyCancerGenome: present;CancerHotspot: yes;3DHotspot: yes	MutationAssessor: impact: neutral, score: 0.65;SIFT: impact: deleterious, score: 0;Polyphen-2: impact: probably_damaging, score: 0.963	Missense_Mutation	SNP	Gain	23294	.	.	.	7	140453136	140453136	A	T	7:g.140453136A>T	ENST00000288602.6:c.1799T>A	0.37		40	67		90	176	15/18
Skin Cutaneous Melanoma (TCGA, PanCancer Atlas)	TCGA-D3-A8GV-06	Melanoma	Cutaneous Melanoma	V600E	OncoKB: Oncogenic, level_1;CIViC: Predictive: 153, Prognostic: 18, Diagnostic: 3;MyCancerGenome: present;CancerHotspot: yes;3DHotspot: yes	MutationAssessor: impact: neutral, score: 0.65;SIFT: impact: deleterious, score: 0;Polyphen-2: impact: probably_damaging, score: 0.963	Missense_Mutation	SNP	Amp	23294	.	.	.	7	140453136	140453136	A	T	7:g.140453136A>T	ENST00000288602.6:c.1799T>A	0.93		141	11		80	345	15/18
Skin Cutaneous Melanoma (TCGA, PanCancer Atlas)	TCGA-D9-A148-06	Melanoma	Cutaneous Melanoma	V600E	OncoKB: Oncogenic, level_1;CIViC: Predictive: 153, Prognostic: 18, Diagnostic: 3;MyCancerGenome: present;CancerHotspot: yes;3DHotspot: yes	MutationAssessor: impact: neutral, score: 0.65;SIFT: impact: deleterious, score: 0;Polyphen-2: impact: probably_damaging, score: 0.963	Missense_Mutation	SNP	Gain	23294	.	.	.	7	140453136	140453136	A	T	7:g.140453136A>T	ENST00000288602.6:c.1799T>A	0.27		20	53		86	844	15/18
Skin Cutaneous Melanoma (TCGA, PanCancer Atlas)	TCGA-D9-A1JX-06	Melanoma	Cutaneous Melanoma	V600E	OncoKB: Oncogenic, level_1;CIViC: Predictive: 153, Prognostic: 18, Diagnostic: 3;MyCancerGenome: present;CancerHotspot: yes;3DHotspot: yes	MutationAssessor: impact: neutral, score: 0.65;SIFT: impact: deleterious, score: 0;Polyphen-2: impact: probably_damaging, score: 0.963	Missense_Mutation	SNP	Gain	23294	.	.	.	7	140453136	140453136	A	T	7:g.140453136A>T	ENST00000288602.6:c.1799T>A	0.48		46	49		89	195	15/18
Skin Cutaneous Melanoma (TCGA, PanCancer Atlas)	TCGA-D9-A3Z3-06	Melanoma	Cutaneous Melanoma	V600E	OncoKB: Oncogenic, level_1;CIViC: Predictive: 153, Prognostic: 18, Diagnostic: 3;MyCancerGenome: present;CancerHotspot: yes;3DHotspot: yes	MutationAssessor: impact: neutral, score: 0.65;SIFT: impact: deleterious, score: 0;Polyphen-2: impact: probably_damaging, score: 0.963	Missense_Mutation	SNP	Gain	23294	.	.	.	7	140453136	140453136	A	T	7:g.140453136A>T	ENST00000288602.6:c.1799T>A	0.43		77	101		65	113	15/18
Skin Cutaneous Melanoma (TCGA, PanCancer Atlas)	TCGA-D9-A4Z2-01	Melanoma	Cutaneous Melanoma	V600E	OncoKB: Oncogenic, level_1;CIViC: Predictive: 153, Prognostic: 18, Diagnostic: 3;MyCancerGenome: present;CancerHotspot: yes;3DHotspot: yes	MutationAssessor: impact: neutral, score: 0.65;SIFT: impact: deleterious, score: 0;Polyphen-2: impact: probably_damaging, score: 0.963	Missense_Mutation	SNP		23294	.	.	.	7	140453136	140453136	A	T	7:g.140453136A>T	ENST00000288602.6:c.1799T>A	0.57		62	46		60	23	15/18
Skin Cutaneous Melanoma (TCGA, PanCancer Atlas)	TCGA-D9-A6E9-06	Melanoma	Cutaneous Melanoma	V600E	OncoKB: Oncogenic, level_1;CIViC: Predictive: 153, Prognostic: 18, Diagnostic: 3;MyCancerGenome: present;CancerHotspot: yes;3DHotspot: yes	MutationAssessor: impact: neutral, score: 0.65;SIFT: impact: deleterious, score: 0;Polyphen-2: impact: probably_damaging, score: 0.963	Missense_Mutation	SNP	Gain	23294	.	.	.	7	140453136	140453136	A	T	7:g.140453136A>T	ENST00000288602.6:c.1799T>A	0.41		33	48		62	163	15/18
Skin Cutaneous Melanoma (TCGA, PanCancer Atlas)	TCGA-D9-A6EG-06	Melanoma	Cutaneous Melanoma	V600E	OncoKB: Oncogenic, level_1;CIViC: Predictive: 153, Prognostic: 18, Diagnostic: 3;MyCancerGenome: present;CancerHotspot: yes;3DHotspot: yes	MutationAssessor: impact: neutral, score: 0.65;SIFT: impact: deleterious, score: 0;Polyphen-2: impact: probably_damaging, score: 0.963	Missense_Mutation	SNP	Gain	23294	.	.	.	7	140453136	140453136	A	T	7:g.140453136A>T	ENST00000288602.6:c.1799T>A	0.6		65	44		86	66	15/18
Skin Cutaneous Melanoma (TCGA, PanCancer Atlas)	TCGA-DA-A1HW-06	Melanoma	Cutaneous Melanoma	V600E	OncoKB: Oncogenic, level_1;CIViC: Predictive: 153, Prognostic: 18, Diagnostic: 3;MyCancerGenome: present;CancerHotspot: yes;3DHotspot: yes	MutationAssessor: impact: neutral, score: 0.65;SIFT: impact: deleterious, score: 0;Polyphen-2: impact: probably_damaging, score: 0.963	Missense_Mutation	SNP	Gain	23294	.	.	.	7	140453136	140453136	A	T	7:g.140453136A>T	ENST00000288602.6:c.1799T>A	0.53		52	47		68	366	15/18
Skin Cutaneous Melanoma (TCGA, PanCancer Atlas)	TCGA-DA-A1HY-06	Melanoma	Cutaneous Melanoma	V600E	OncoKB: Oncogenic, level_1;CIViC: Predictive: 153, Prognostic: 18, Diagnostic: 3;MyCancerGenome: present;CancerHotspot: yes;3DHotspot: yes	MutationAssessor: impact: neutral, score: 0.65;SIFT: impact: deleterious, score: 0;Polyphen-2: impact: probably_damaging, score: 0.963	Missense_Mutation	SNP	Gain	23294	.	.	.	7	140453136	140453136	A	T	7:g.140453136A>T	ENST00000288602.6:c.1799T>A	0.49		35	36		85	625	15/18
Skin Cutaneous Melanoma (TCGA, PanCancer Atlas)	TCGA-DA-A1I0-06	Melanoma	Cutaneous Melanoma	V600E	OncoKB: Oncogenic, level_1;CIViC: Predictive: 153, Prognostic: 18, Diagnostic: 3;MyCancerGenome: present;CancerHotspot: yes;3DHotspot: yes	MutationAssessor: impact: neutral, score: 0.65;SIFT: impact: deleterious, score: 0;Polyphen-2: impact: probably_damaging, score: 0.963	Missense_Mutation	SNP	Gain	23294	.	.	.	7	140453136	140453136	A	T	7:g.140453136A>T	ENST00000288602.6:c.1799T>A	0.56		118	93		99	415	15/18
Skin Cutaneous Melanoma (TCGA, PanCancer Atlas)	TCGA-DA-A1I2-06	Melanoma	Cutaneous Melanoma	V600E	OncoKB: Oncogenic, level_1;CIViC: Predictive: 153, Prognostic: 18, Diagnostic: 3;MyCancerGenome: present;CancerHotspot: yes;3DHotspot: yes	MutationAssessor: impact: neutral, score: 0.65;SIFT: impact: deleterious, score: 0;Polyphen-2: impact: probably_damaging, score: 0.963	Missense_Mutation	SNP	Gain	23294	.	.	.	7	140453136	140453136	A	T	7:g.140453136A>T	ENST00000288602.6:c.1799T>A	0.46		34	40		84	105	15/18
Skin Cutaneous Melanoma (TCGA, PanCancer Atlas)	TCGA-DA-A1I4-06	Melanoma	Cutaneous Melanoma	V600E	OncoKB: Oncogenic, level_1;CIViC: Predictive: 153, Prognostic: 18, Diagnostic: 3;MyCancerGenome: present;CancerHotspot: yes;3DHotspot: yes	MutationAssessor: impact: neutral, score: 0.65;SIFT: impact: deleterious, score: 0;Polyphen-2: impact: probably_damaging, score: 0.963	Missense_Mutation	SNP	Gain	23294	.	.	.	7	140453136	140453136	A	T	7:g.140453136A>T	ENST00000288602.6:c.1799T>A	0.37		35	59		94	231	15/18
Skin Cutaneous Melanoma (TCGA, PanCancer Atlas)	TCGA-DA-A1I5-06	Melanoma	Cutaneous Melanoma	V600E	OncoKB: Oncogenic, level_1;CIViC: Predictive: 153, Prognostic: 18, Diagnostic: 3;MyCancerGenome: present;CancerHotspot: yes;3DHotspot: yes	MutationAssessor: impact: neutral, score: 0.65;SIFT: impact: deleterious, score: 0;Polyphen-2: impact: probably_damaging, score: 0.963	Missense_Mutation	SNP	Gain	23294	.	.	.	7	140453136	140453136	A	T	7:g.140453136A>T	ENST00000288602.6:c.1799T>A	0.49		48	49		85	648	15/18
Skin Cutaneous Melanoma (TCGA, PanCancer Atlas)	TCGA-DA-A1I7-06	Melanoma	Cutaneous Melanoma	V600E	OncoKB: Oncogenic, level_1;CIViC: Predictive: 153, Prognostic: 18, Diagnostic: 3;MyCancerGenome: present;CancerHotspot: yes;3DHotspot: yes	MutationAssessor: impact: neutral, score: 0.65;SIFT: impact: deleterious, score: 0;Polyphen-2: impact: probably_damaging, score: 0.963	Missense_Mutation	SNP	Amp	23294	.	.	.	7	140453136	140453136	A	T	7:g.140453136A>T	ENST00000288602.6:c.1799T>A	0.58		72	52		84	848	15/18
Skin Cutaneous Melanoma (TCGA, PanCancer Atlas)	TCGA-DA-A1I8-06	Melanoma	Cutaneous Melanoma	V600E	OncoKB: Oncogenic, level_1;CIViC: Predictive: 153, Prognostic: 18, Diagnostic: 3;MyCancerGenome: present;CancerHotspot: yes;3DHotspot: yes	MutationAssessor: impact: neutral, score: 0.65;SIFT: impact: deleterious, score: 0;Polyphen-2: impact: probably_damaging, score: 0.963	Missense_Mutation	SNP	Gain	23294	.	.	.	7	140453136	140453136	A	T	7:g.140453136A>T	ENST00000288602.6:c.1799T>A	0.74		69	24		84	142	15/18
Skin Cutaneous Melanoma (TCGA, PanCancer Atlas)	TCGA-DA-A3F5-06	Melanoma	Cutaneous Melanoma	V600E	OncoKB: Oncogenic, level_1;CIViC: Predictive: 153, Prognostic: 18, Diagnostic: 3;MyCancerGenome: present;CancerHotspot: yes;3DHotspot: yes	MutationAssessor: impact: neutral, score: 0.65;SIFT: impact: deleterious, score: 0;Polyphen-2: impact: probably_damaging, score: 0.963	Missense_Mutation	SNP	Gain	23294	.	.	.	7	140453136	140453136	A	T	7:g.140453136A>T	ENST00000288602.6:c.1799T>A	0.68		98	47		141	296	15/18
Skin Cutaneous Melanoma (TCGA, PanCancer Atlas)	TCGA-DA-A3F8-06	Melanoma	Cutaneous Melanoma	V600E	OncoKB: Oncogenic, level_1;CIViC: Predictive: 153, Prognostic: 18, Diagnostic: 3;MyCancerGenome: present;CancerHotspot: yes;3DHotspot: yes	MutationAssessor: impact: neutral, score: 0.65;SIFT: impact: deleterious, score: 0;Polyphen-2: impact: probably_damaging, score: 0.963	Missense_Mutation	SNP	Amp	23294	.	.	.	7	140453136	140453136	A	T	7:g.140453136A>T	ENST00000288602.6:c.1799T>A	0.33		27	55		111	996	15/18
Skin Cutaneous Melanoma (TCGA, PanCancer Atlas)	TCGA-DA-A95W-06	Melanoma	Cutaneous Melanoma	V600E	OncoKB: Oncogenic, level_1;CIViC: Predictive: 153, Prognostic: 18, Diagnostic: 3;MyCancerGenome: present;CancerHotspot: yes;3DHotspot: yes	MutationAssessor: impact: neutral, score: 0.65;SIFT: impact: deleterious, score: 0;Polyphen-2: impact: probably_damaging, score: 0.963	Missense_Mutation	SNP	Gain	23294	.	.	.	7	140453136	140453136	A	T	7:g.140453136A>T	ENST00000288602.6:c.1799T>A	0.63		56	33		107	140	15/18
Skin Cutaneous Melanoma (TCGA, PanCancer Atlas)	TCGA-EB-A24C-01	Melanoma	Cutaneous Melanoma	V600E	OncoKB: Oncogenic, level_1;CIViC: Predictive: 153, Prognostic: 18, Diagnostic: 3;MyCancerGenome: present;CancerHotspot: yes;3DHotspot: yes	MutationAssessor: impact: neutral, score: 0.65;SIFT: impact: deleterious, score: 0;Polyphen-2: impact: probably_damaging, score: 0.963	Missense_Mutation	SNP		23294	.	.	.	7	140453136	140453136	A	T	7:g.140453136A>T	ENST00000288602.6:c.1799T>A	0.41		33	48		61	313	15/18
Skin Cutaneous Melanoma (TCGA, PanCancer Atlas)	TCGA-EB-A299-01	Melanoma	Cutaneous Melanoma	V600E	OncoKB: Oncogenic, level_1;CIViC: Predictive: 153, Prognostic: 18, Diagnostic: 3;MyCancerGenome: present;CancerHotspot: yes;3DHotspot: yes	MutationAssessor: impact: neutral, score: 0.65;SIFT: impact: deleterious, score: 0;Polyphen-2: impact: probably_damaging, score: 0.963	Missense_Mutation	SNP		23294	.	.	.	7	140453136	140453136	A	T	7:g.140453136A>T	ENST00000288602.6:c.1799T>A	0.63		57	34		56	592	15/18
Skin Cutaneous Melanoma (TCGA, PanCancer Atlas)	TCGA-EB-A3HV-01	Melanoma	Cutaneous Melanoma	V600E	OncoKB: Oncogenic, level_1;CIViC: Predictive: 153, Prognostic: 18, Diagnostic: 3;MyCancerGenome: present;CancerHotspot: yes;3DHotspot: yes	MutationAssessor: impact: neutral, score: 0.65;SIFT: impact: deleterious, score: 0;Polyphen-2: impact: probably_damaging, score: 0.963	Missense_Mutation	SNP		23294	.	.	.	7	140453136	140453136	A	T	7:g.140453136A>T	ENST00000288602.6:c.1799T>A	0.49		81	86		148	40	15/18
Skin Cutaneous Melanoma (TCGA, PanCancer Atlas)	TCGA-EB-A3XB-01	Melanoma	Cutaneous Melanoma	V600E	OncoKB: Oncogenic, level_1;CIViC: Predictive: 153, Prognostic: 18, Diagnostic: 3;MyCancerGenome: present;CancerHotspot: yes;3DHotspot: yes	MutationAssessor: impact: neutral, score: 0.65;SIFT: impact: deleterious, score: 0;Polyphen-2: impact: probably_damaging, score: 0.963	Missense_Mutation	SNP		23294	.	.	.	7	140453136	140453136	A	T	7:g.140453136A>T	ENST00000288602.6:c.1799T>A	0.45	0.02	75	93	1	65	427	15/18
Skin Cutaneous Melanoma (TCGA, PanCancer Atlas)	TCGA-EB-A3XD-01	Melanoma	Cutaneous Melanoma	V600E	OncoKB: Oncogenic, level_1;CIViC: Predictive: 153, Prognostic: 18, Diagnostic: 3;MyCancerGenome: present;CancerHotspot: yes;3DHotspot: yes	MutationAssessor: impact: neutral, score: 0.65;SIFT: impact: deleterious, score: 0;Polyphen-2: impact: probably_damaging, score: 0.963	Missense_Mutation	SNP		23294	.	.	.	7	140453136	140453136	A	T	7:g.140453136A>T	ENST00000288602.6:c.1799T>A	0.1		9	80		30	322	15/18
Skin Cutaneous Melanoma (TCGA, PanCancer Atlas)	TCGA-EB-A3XE-01	Melanoma	Cutaneous Melanoma	V600E	OncoKB: Oncogenic, level_1;CIViC: Predictive: 153, Prognostic: 18, Diagnostic: 3;MyCancerGenome: present;CancerHotspot: yes;3DHotspot: yes	MutationAssessor: impact: neutral, score: 0.65;SIFT: impact: deleterious, score: 0;Polyphen-2: impact: probably_damaging, score: 0.963	Missense_Mutation	SNP		23294	.	.	.	7	140453136	140453136	A	T	7:g.140453136A>T	ENST00000288602.6:c.1799T>A	0.34		24	46		95	19	15/18
Skin Cutaneous Melanoma (TCGA, PanCancer Atlas)	TCGA-EB-A3XF-01	Melanoma	Cutaneous Melanoma	V600E	OncoKB: Oncogenic, level_1;CIViC: Predictive: 153, Prognostic: 18, Diagnostic: 3;MyCancerGenome: present;CancerHotspot: yes;3DHotspot: yes	MutationAssessor: impact: neutral, score: 0.65;SIFT: impact: deleterious, score: 0;Polyphen-2: impact: probably_damaging, score: 0.963	Missense_Mutation	SNP		23294	.	.	.	7	140453136	140453136	A	T	7:g.140453136A>T	ENST00000288602.6:c.1799T>A	0.45		18	22		113	329	15/18
Skin Cutaneous Melanoma (TCGA, PanCancer Atlas)	TCGA-EB-A3Y6-01	Melanoma	Cutaneous Melanoma	V600E	OncoKB: Oncogenic, level_1;CIViC: Predictive: 153, Prognostic: 18, Diagnostic: 3;MyCancerGenome: present;CancerHotspot: yes;3DHotspot: yes	MutationAssessor: impact: neutral, score: 0.65;SIFT: impact: deleterious, score: 0;Polyphen-2: impact: probably_damaging, score: 0.963	Missense_Mutation	SNP		23294	.	.	.	7	140453136	140453136	A	T	7:g.140453136A>T	ENST00000288602.6:c.1799T>A	0.37		29	50		64	495	15/18
Skin Cutaneous Melanoma (TCGA, PanCancer Atlas)	TCGA-EB-A42Z-01	Melanoma	Cutaneous Melanoma	V600E	OncoKB: Oncogenic, level_1;CIViC: Predictive: 153, Prognostic: 18, Diagnostic: 3;MyCancerGenome: present;CancerHotspot: yes;3DHotspot: yes	MutationAssessor: impact: neutral, score: 0.65;SIFT: impact: deleterious, score: 0;Polyphen-2: impact: probably_damaging, score: 0.963	Missense_Mutation	SNP		23294	.	.	.	7	140453136	140453136	A	T	7:g.140453136A>T	ENST00000288602.6:c.1799T>A	0.62		64	39		93	93	15/18
Skin Cutaneous Melanoma (TCGA, PanCancer Atlas)	TCGA-EB-A430-01	Melanoma	Cutaneous Melanoma	V600E	OncoKB: Oncogenic, level_1;CIViC: Predictive: 153, Prognostic: 18, Diagnostic: 3;MyCancerGenome: present;CancerHotspot: yes;3DHotspot: yes	MutationAssessor: impact: neutral, score: 0.65;SIFT: impact: deleterious, score: 0;Polyphen-2: impact: probably_damaging, score: 0.963	Missense_Mutation	SNP		23294	.	.	.	7	140453136	140453136	A	T	7:g.140453136A>T	ENST00000288602.6:c.1799T>A	0.54		68	57		84	344	15/18
Skin Cutaneous Melanoma (TCGA, PanCancer Atlas)	TCGA-EB-A431-01	Melanoma	Cutaneous Melanoma	V600E	OncoKB: Oncogenic, level_1;CIViC: Predictive: 153, Prognostic: 18, Diagnostic: 3;MyCancerGenome: present;CancerHotspot: yes;3DHotspot: yes	MutationAssessor: impact: neutral, score: 0.65;SIFT: impact: deleterious, score: 0;Polyphen-2: impact: probably_damaging, score: 0.963	Missense_Mutation	SNP		23294	.	.	.	7	140453136	140453136	A	T	7:g.140453136A>T	ENST00000288602.6:c.1799T>A	0.4		34	52		51	1399	15/18
Skin Cutaneous Melanoma (TCGA, PanCancer Atlas)	TCGA-EB-A44N-01	Melanoma	Cutaneous Melanoma	V600E	OncoKB: Oncogenic, level_1;CIViC: Predictive: 153, Prognostic: 18, Diagnostic: 3;MyCancerGenome: present;CancerHotspot: yes;3DHotspot: yes	MutationAssessor: impact: neutral, score: 0.65;SIFT: impact: deleterious, score: 0;Polyphen-2: impact: probably_damaging, score: 0.963	Missense_Mutation	SNP		23294	.	.	.	7	140453136	140453136	A	T	7:g.140453136A>T	ENST00000288602.6:c.1799T>A	0.13		6	42		60	124	15/18
Skin Cutaneous Melanoma (TCGA, PanCancer Atlas)	TCGA-EB-A44P-01	Melanoma	Cutaneous Melanoma	V600E	OncoKB: Oncogenic, level_1;CIViC: Predictive: 153, Prognostic: 18, Diagnostic: 3;MyCancerGenome: present;CancerHotspot: yes;3DHotspot: yes	MutationAssessor: impact: neutral, score: 0.65;SIFT: impact: deleterious, score: 0;Polyphen-2: impact: probably_damaging, score: 0.963	Missense_Mutation	SNP		23294	.	.	.	7	140453136	140453136	A	T	7:g.140453136A>T	ENST00000288602.6:c.1799T>A	0.37		22	37		142	276	15/18
Skin Cutaneous Melanoma (TCGA, PanCancer Atlas)	TCGA-EB-A4IS-01	Melanoma	Cutaneous Melanoma	V600E	OncoKB: Oncogenic, level_1;CIViC: Predictive: 153, Prognostic: 18, Diagnostic: 3;MyCancerGenome: present;CancerHotspot: yes;3DHotspot: yes	MutationAssessor: impact: neutral, score: 0.65;SIFT: impact: deleterious, score: 0;Polyphen-2: impact: probably_damaging, score: 0.963	Missense_Mutation	SNP		23294	.	.	.	7	140453136	140453136	A	T	7:g.140453136A>T	ENST00000288602.6:c.1799T>A	0.17		9	45		43	447	15/18
Skin Cutaneous Melanoma (TCGA, PanCancer Atlas)	TCGA-EB-A4P0-01	Melanoma	Cutaneous Melanoma	V600E	OncoKB: Oncogenic, level_1;CIViC: Predictive: 153, Prognostic: 18, Diagnostic: 3;MyCancerGenome: present;CancerHotspot: yes;3DHotspot: yes	MutationAssessor: impact: neutral, score: 0.65;SIFT: impact: deleterious, score: 0;Polyphen-2: impact: probably_damaging, score: 0.963	Missense_Mutation	SNP		23294	.	.	.	7	140453136	140453136	A	T	7:g.140453136A>T	ENST00000288602.6:c.1799T>A	0.54		39	33		42	155	15/18
Skin Cutaneous Melanoma (TCGA, PanCancer Atlas)	TCGA-EB-A553-01	Melanoma	Cutaneous Melanoma	V600E	OncoKB: Oncogenic, level_1;CIViC: Predictive: 153, Prognostic: 18, Diagnostic: 3;MyCancerGenome: present;CancerHotspot: yes;3DHotspot: yes	MutationAssessor: impact: neutral, score: 0.65;SIFT: impact: deleterious, score: 0;Polyphen-2: impact: probably_damaging, score: 0.963	Missense_Mutation	SNP		23294	.	.	.	7	140453136	140453136	A	T	7:g.140453136A>T	ENST00000288602.6:c.1799T>A	0.45		74	91		70	279	15/18
Skin Cutaneous Melanoma (TCGA, PanCancer Atlas)	TCGA-EB-A5FP-01	Melanoma	Cutaneous Melanoma	V600E	OncoKB: Oncogenic, level_1;CIViC: Predictive: 153, Prognostic: 18, Diagnostic: 3;MyCancerGenome: present;CancerHotspot: yes;3DHotspot: yes	MutationAssessor: impact: neutral, score: 0.65;SIFT: impact: deleterious, score: 0;Polyphen-2: impact: probably_damaging, score: 0.963	Missense_Mutation	SNP		23294	.	.	.	7	140453136	140453136	A	T	7:g.140453136A>T	ENST00000288602.6:c.1799T>A	0.59		72	50		93	329	15/18
Skin Cutaneous Melanoma (TCGA, PanCancer Atlas)	TCGA-EB-A5SE-01	Melanoma	Cutaneous Melanoma	V600E	OncoKB: Oncogenic, level_1;CIViC: Predictive: 153, Prognostic: 18, Diagnostic: 3;MyCancerGenome: present;CancerHotspot: yes;3DHotspot: yes	MutationAssessor: impact: neutral, score: 0.65;SIFT: impact: deleterious, score: 0;Polyphen-2: impact: probably_damaging, score: 0.963	Missense_Mutation	SNP		23294	.	.	.	7	140453136	140453136	A	T	7:g.140453136A>T	ENST00000288602.6:c.1799T>A	0.75		124	41		88	231	15/18
Skin Cutaneous Melanoma (TCGA, PanCancer Atlas)	TCGA-EB-A5UN-06	Melanoma	Cutaneous Melanoma	V600E	OncoKB: Oncogenic, level_1;CIViC: Predictive: 153, Prognostic: 18, Diagnostic: 3;MyCancerGenome: present;CancerHotspot: yes;3DHotspot: yes	MutationAssessor: impact: neutral, score: 0.65;SIFT: impact: deleterious, score: 0;Polyphen-2: impact: probably_damaging, score: 0.963	Missense_Mutation	SNP	Gain	23294	.	.	.	7	140453136	140453136	A	T	7:g.140453136A>T	ENST00000288602.6:c.1799T>A	0.32		29	63		78	627	15/18
Skin Cutaneous Melanoma (TCGA, PanCancer Atlas)	TCGA-EB-A6QY-01	Melanoma	Cutaneous Melanoma	V600E	OncoKB: Oncogenic, level_1;CIViC: Predictive: 153, Prognostic: 18, Diagnostic: 3;MyCancerGenome: present;CancerHotspot: yes;3DHotspot: yes	MutationAssessor: impact: neutral, score: 0.65;SIFT: impact: deleterious, score: 0;Polyphen-2: impact: probably_damaging, score: 0.963	Missense_Mutation	SNP		23294	.	.	.	7	140453136	140453136	A	T	7:g.140453136A>T	ENST00000288602.6:c.1799T>A	0.39		63	100		132	506	15/18
Skin Cutaneous Melanoma (TCGA, PanCancer Atlas)	TCGA-EB-A6QZ-01	Melanoma	Cutaneous Melanoma	V600E	OncoKB: Oncogenic, level_1;CIViC: Predictive: 153, Prognostic: 18, Diagnostic: 3;MyCancerGenome: present;CancerHotspot: yes;3DHotspot: yes	MutationAssessor: impact: neutral, score: 0.65;SIFT: impact: deleterious, score: 0;Polyphen-2: impact: probably_damaging, score: 0.963	Missense_Mutation	SNP		23294	.	.	.	7	140453136	140453136	A	T	7:g.140453136A>T	ENST00000288602.6:c.1799T>A	0.48		66	71		126	228	15/18
Skin Cutaneous Melanoma (TCGA, PanCancer Atlas)	TCGA-EB-A6R0-01	Melanoma	Cutaneous Melanoma	V600E	OncoKB: Oncogenic, level_1;CIViC: Predictive: 153, Prognostic: 18, Diagnostic: 3;MyCancerGenome: present;CancerHotspot: yes;3DHotspot: yes	MutationAssessor: impact: neutral, score: 0.65;SIFT: impact: deleterious, score: 0;Polyphen-2: impact: probably_damaging, score: 0.963	Missense_Mutation	SNP		23294	.	.	.	7	140453136	140453136	A	T	7:g.140453136A>T	ENST00000288602.6:c.1799T>A	0.53		78	70		87	318	15/18
Skin Cutaneous Melanoma (TCGA, PanCancer Atlas)	TCGA-EE-A17Y-06	Melanoma	Cutaneous Melanoma	V600E	OncoKB: Oncogenic, level_1;CIViC: Predictive: 153, Prognostic: 18, Diagnostic: 3;MyCancerGenome: present;CancerHotspot: yes;3DHotspot: yes	MutationAssessor: impact: neutral, score: 0.65;SIFT: impact: deleterious, score: 0;Polyphen-2: impact: probably_damaging, score: 0.963	Missense_Mutation	SNP	Gain	23294	.	.	.	7	140453136	140453136	A	T	7:g.140453136A>T	ENST00000288602.6:c.1799T>A	0.33		28	56		112	300	15/18
Skin Cutaneous Melanoma (TCGA, PanCancer Atlas)	TCGA-EE-A183-06	Melanoma	Cutaneous Melanoma	V600E	OncoKB: Oncogenic, level_1;CIViC: Predictive: 153, Prognostic: 18, Diagnostic: 3;MyCancerGenome: present;CancerHotspot: yes;3DHotspot: yes	MutationAssessor: impact: neutral, score: 0.65;SIFT: impact: deleterious, score: 0;Polyphen-2: impact: probably_damaging, score: 0.963	Missense_Mutation	SNP	Gain	23294	.	.	.	7	140453136	140453136	A	T	7:g.140453136A>T	ENST00000288602.6:c.1799T>A	0.39		27	42		66	2156	15/18
Skin Cutaneous Melanoma (TCGA, PanCancer Atlas)	TCGA-EE-A20B-06	Melanoma	Cutaneous Melanoma	V600E	OncoKB: Oncogenic, level_1;CIViC: Predictive: 153, Prognostic: 18, Diagnostic: 3;MyCancerGenome: present;CancerHotspot: yes;3DHotspot: yes	MutationAssessor: impact: neutral, score: 0.65;SIFT: impact: deleterious, score: 0;Polyphen-2: impact: probably_damaging, score: 0.963	Missense_Mutation	SNP	Gain	23294	.	.	.	7	140453136	140453136	A	T	7:g.140453136A>T	ENST00000288602.6:c.1799T>A	0.82		62	14		64	172	15/18
Skin Cutaneous Melanoma (TCGA, PanCancer Atlas)	TCGA-EE-A20F-06	Melanoma	Cutaneous Melanoma	V600E	OncoKB: Oncogenic, level_1;CIViC: Predictive: 153, Prognostic: 18, Diagnostic: 3;MyCancerGenome: present;CancerHotspot: yes;3DHotspot: yes	MutationAssessor: impact: neutral, score: 0.65;SIFT: impact: deleterious, score: 0;Polyphen-2: impact: probably_damaging, score: 0.963	Missense_Mutation	SNP	Diploid	23294	.	.	.	7	140453136	140453136	A	T	7:g.140453136A>T	ENST00000288602.6:c.1799T>A	0.43		25	33		129	1846	15/18
Skin Cutaneous Melanoma (TCGA, PanCancer Atlas)	TCGA-EE-A20H-06	Melanoma	Cutaneous Melanoma	V600E	OncoKB: Oncogenic, level_1;CIViC: Predictive: 153, Prognostic: 18, Diagnostic: 3;MyCancerGenome: present;CancerHotspot: yes;3DHotspot: yes	MutationAssessor: impact: neutral, score: 0.65;SIFT: impact: deleterious, score: 0;Polyphen-2: impact: probably_damaging, score: 0.963	Missense_Mutation	SNP	Gain	23294	.	.	.	7	140453136	140453136	A	T	7:g.140453136A>T	ENST00000288602.6:c.1799T>A	0.98		118	3		77	521	15/18
Skin Cutaneous Melanoma (TCGA, PanCancer Atlas)	TCGA-EE-A29A-06	Melanoma	Cutaneous Melanoma	V600E	OncoKB: Oncogenic, level_1;CIViC: Predictive: 153, Prognostic: 18, Diagnostic: 3;MyCancerGenome: present;CancerHotspot: yes;3DHotspot: yes	MutationAssessor: impact: neutral, score: 0.65;SIFT: impact: deleterious, score: 0;Polyphen-2: impact: probably_damaging, score: 0.963	Missense_Mutation	SNP	Gain	23294	.	.	.	7	140453136	140453136	A	T	7:g.140453136A>T	ENST00000288602.6:c.1799T>A	0.63		67	39		59	213	15/18
Skin Cutaneous Melanoma (TCGA, PanCancer Atlas)	TCGA-EE-A29C-06	Melanoma	Cutaneous Melanoma	V600E	OncoKB: Oncogenic, level_1;CIViC: Predictive: 153, Prognostic: 18, Diagnostic: 3;MyCancerGenome: present;CancerHotspot: yes;3DHotspot: yes	MutationAssessor: impact: neutral, score: 0.65;SIFT: impact: deleterious, score: 0;Polyphen-2: impact: probably_damaging, score: 0.963	Missense_Mutation	SNP	Gain	23294	.	.	.	7	140453136	140453136	A	T	7:g.140453136A>T	ENST00000288602.6:c.1799T>A	0.43		40	54		122	360	15/18
Skin Cutaneous Melanoma (TCGA, PanCancer Atlas)	TCGA-EE-A29E-06	Melanoma	Cutaneous Melanoma	V600E	OncoKB: Oncogenic, level_1;CIViC: Predictive: 153, Prognostic: 18, Diagnostic: 3;MyCancerGenome: present;CancerHotspot: yes;3DHotspot: yes	MutationAssessor: impact: neutral, score: 0.65;SIFT: impact: deleterious, score: 0;Polyphen-2: impact: probably_damaging, score: 0.963	Missense_Mutation	SNP	Gain	23294	.	.	.	7	140453136	140453136	A	T	7:g.140453136A>T	ENST00000288602.6:c.1799T>A	0.84		74	14		91	3621	15/18
Skin Cutaneous Melanoma (TCGA, PanCancer Atlas)	TCGA-EE-A29H-06	Melanoma	Cutaneous Melanoma	V600E	OncoKB: Oncogenic, level_1;CIViC: Predictive: 153, Prognostic: 18, Diagnostic: 3;MyCancerGenome: present;CancerHotspot: yes;3DHotspot: yes	MutationAssessor: impact: neutral, score: 0.65;SIFT: impact: deleterious, score: 0;Polyphen-2: impact: probably_damaging, score: 0.963	Missense_Mutation	SNP	Amp	23294	.	.	.	7	140453136	140453136	A	T	7:g.140453136A>T	ENST00000288602.6:c.1799T>A	0.61		65	41		67	273	15/18
Skin Cutaneous Melanoma (TCGA, PanCancer Atlas)	TCGA-EE-A29M-06	Melanoma	Cutaneous Melanoma	V600E	OncoKB: Oncogenic, level_1;CIViC: Predictive: 153, Prognostic: 18, Diagnostic: 3;MyCancerGenome: present;CancerHotspot: yes;3DHotspot: yes	MutationAssessor: impact: neutral, score: 0.65;SIFT: impact: deleterious, score: 0;Polyphen-2: impact: probably_damaging, score: 0.963	Missense_Mutation	SNP	Gain	23294	.	.	.	7	140453136	140453136	A	T	7:g.140453136A>T	ENST00000288602.6:c.1799T>A	0.31		27	60		90	1967	15/18
Skin Cutaneous Melanoma (TCGA, PanCancer Atlas)	TCGA-EE-A29P-06	Melanoma	Cutaneous Melanoma	V600E	OncoKB: Oncogenic, level_1;CIViC: Predictive: 153, Prognostic: 18, Diagnostic: 3;MyCancerGenome: present;CancerHotspot: yes;3DHotspot: yes	MutationAssessor: impact: neutral, score: 0.65;SIFT: impact: deleterious, score: 0;Polyphen-2: impact: probably_damaging, score: 0.963	Missense_Mutation	SNP	Gain	23294	.	.	.	7	140453136	140453136	A	T	7:g.140453136A>T	ENST00000288602.6:c.1799T>A	0.24		16	50		65	415	15/18
Skin Cutaneous Melanoma (TCGA, PanCancer Atlas)	TCGA-EE-A29T-06	Melanoma	Cutaneous Melanoma	V600E	OncoKB: Oncogenic, level_1;CIViC: Predictive: 153, Prognostic: 18, Diagnostic: 3;MyCancerGenome: present;CancerHotspot: yes;3DHotspot: yes	MutationAssessor: impact: neutral, score: 0.65;SIFT: impact: deleterious, score: 0;Polyphen-2: impact: probably_damaging, score: 0.963	Missense_Mutation	SNP	Gain	23294	.	.	.	7	140453136	140453136	A	T	7:g.140453136A>T	ENST00000288602.6:c.1799T>A	0.43		61	82		114	326	15/18
Skin Cutaneous Melanoma (TCGA, PanCancer Atlas)	TCGA-EE-A29W-06	Melanoma	Cutaneous Melanoma	V600E	OncoKB: Oncogenic, level_1;CIViC: Predictive: 153, Prognostic: 18, Diagnostic: 3;MyCancerGenome: present;CancerHotspot: yes;3DHotspot: yes	MutationAssessor: impact: neutral, score: 0.65;SIFT: impact: deleterious, score: 0;Polyphen-2: impact: probably_damaging, score: 0.963	Missense_Mutation	SNP	Gain	23294	.	.	.	7	140453136	140453136	A	T	7:g.140453136A>T	ENST00000288602.6:c.1799T>A	0.43	0.01	29	39	1	69	274	15/18
Skin Cutaneous Melanoma (TCGA, PanCancer Atlas)	TCGA-EE-A2A6-06	Melanoma	Cutaneous Melanoma	V600E	OncoKB: Oncogenic, level_1;CIViC: Predictive: 153, Prognostic: 18, Diagnostic: 3;MyCancerGenome: present;CancerHotspot: yes;3DHotspot: yes	MutationAssessor: impact: neutral, score: 0.65;SIFT: impact: deleterious, score: 0;Polyphen-2: impact: probably_damaging, score: 0.963	Missense_Mutation	SNP	Gain	23294	.	.	.	7	140453136	140453136	A	T	7:g.140453136A>T	ENST00000288602.6:c.1799T>A	0.57		42	32		83	379	15/18
Skin Cutaneous Melanoma (TCGA, PanCancer Atlas)	TCGA-EE-A2GB-06	Melanoma	Cutaneous Melanoma	V600E	OncoKB: Oncogenic, level_1;CIViC: Predictive: 153, Prognostic: 18, Diagnostic: 3;MyCancerGenome: present;CancerHotspot: yes;3DHotspot: yes	MutationAssessor: impact: neutral, score: 0.65;SIFT: impact: deleterious, score: 0;Polyphen-2: impact: probably_damaging, score: 0.963	Missense_Mutation	SNP	Gain	23294	.	.	.	7	140453136	140453136	A	T	7:g.140453136A>T	ENST00000288602.6:c.1799T>A	0.65		49	26		92	579	15/18
Skin Cutaneous Melanoma (TCGA, PanCancer Atlas)	TCGA-EE-A2GE-06	Melanoma	Cutaneous Melanoma	V600E	OncoKB: Oncogenic, level_1;CIViC: Predictive: 153, Prognostic: 18, Diagnostic: 3;MyCancerGenome: present;CancerHotspot: yes;3DHotspot: yes	MutationAssessor: impact: neutral, score: 0.65;SIFT: impact: deleterious, score: 0;Polyphen-2: impact: probably_damaging, score: 0.963	Missense_Mutation	SNP	Gain	23294	.	.	.	7	140453136	140453136	A	T	7:g.140453136A>T	ENST00000288602.6:c.1799T>A	0.29		20	48		57	666	15/18
Skin Cutaneous Melanoma (TCGA, PanCancer Atlas)	TCGA-EE-A2GH-06	Melanoma	Cutaneous Melanoma	V600E	OncoKB: Oncogenic, level_1;CIViC: Predictive: 153, Prognostic: 18, Diagnostic: 3;MyCancerGenome: present;CancerHotspot: yes;3DHotspot: yes	MutationAssessor: impact: neutral, score: 0.65;SIFT: impact: deleterious, score: 0;Polyphen-2: impact: probably_damaging, score: 0.963	Missense_Mutation	SNP	Gain	23294	.	.	.	7	140453136	140453136	A	T	7:g.140453136A>T	ENST00000288602.6:c.1799T>A	0.21		22	85		77	1057	15/18
Skin Cutaneous Melanoma (TCGA, PanCancer Atlas)	TCGA-EE-A2GS-06	Melanoma	Cutaneous Melanoma	V600E	OncoKB: Oncogenic, level_1;CIViC: Predictive: 153, Prognostic: 18, Diagnostic: 3;MyCancerGenome: present;CancerHotspot: yes;3DHotspot: yes	MutationAssessor: impact: neutral, score: 0.65;SIFT: impact: deleterious, score: 0;Polyphen-2: impact: probably_damaging, score: 0.963	Missense_Mutation	SNP	Diploid	23294	.	.	.	7	140453136	140453136	A	T	7:g.140453136A>T	ENST00000288602.6:c.1799T>A	0.88		56	8		51	305	15/18
Skin Cutaneous Melanoma (TCGA, PanCancer Atlas)	TCGA-EE-A2GT-06	Melanoma	Cutaneous Melanoma	V600E	OncoKB: Oncogenic, level_1;CIViC: Predictive: 153, Prognostic: 18, Diagnostic: 3;MyCancerGenome: present;CancerHotspot: yes;3DHotspot: yes	MutationAssessor: impact: neutral, score: 0.65;SIFT: impact: deleterious, score: 0;Polyphen-2: impact: probably_damaging, score: 0.963	Missense_Mutation	SNP	Gain	23294	.	.	.	7	140453136	140453136	A	T	7:g.140453136A>T	ENST00000288602.6:c.1799T>A	0.26		17	49		128	1692	15/18
Skin Cutaneous Melanoma (TCGA, PanCancer Atlas)	TCGA-EE-A2M5-06	Melanoma	Cutaneous Melanoma	V600E	OncoKB: Oncogenic, level_1;CIViC: Predictive: 153, Prognostic: 18, Diagnostic: 3;MyCancerGenome: present;CancerHotspot: yes;3DHotspot: yes	MutationAssessor: impact: neutral, score: 0.65;SIFT: impact: deleterious, score: 0;Polyphen-2: impact: probably_damaging, score: 0.963	Missense_Mutation	SNP	Diploid	23294	.	.	.	7	140453136	140453136	A	T	7:g.140453136A>T	ENST00000288602.6:c.1799T>A	0.35		22	40		57	1970	15/18
Skin Cutaneous Melanoma (TCGA, PanCancer Atlas)	TCGA-EE-A2M6-06	Melanoma	Cutaneous Melanoma	V600E	OncoKB: Oncogenic, level_1;CIViC: Predictive: 153, Prognostic: 18, Diagnostic: 3;MyCancerGenome: present;CancerHotspot: yes;3DHotspot: yes	MutationAssessor: impact: neutral, score: 0.65;SIFT: impact: deleterious, score: 0;Polyphen-2: impact: probably_damaging, score: 0.963	Missense_Mutation	SNP	Gain	23294	.	.	.	7	140453136	140453136	A	T	7:g.140453136A>T	ENST00000288602.6:c.1799T>A	0.25	0.01	30	91	1	79	579	15/18
Skin Cutaneous Melanoma (TCGA, PanCancer Atlas)	TCGA-EE-A2M7-06	Melanoma	Cutaneous Melanoma	V600E	OncoKB: Oncogenic, level_1;CIViC: Predictive: 153, Prognostic: 18, Diagnostic: 3;MyCancerGenome: present;CancerHotspot: yes;3DHotspot: yes	MutationAssessor: impact: neutral, score: 0.65;SIFT: impact: deleterious, score: 0;Polyphen-2: impact: probably_damaging, score: 0.963	Missense_Mutation	SNP	Gain	23294	.	.	.	7	140453136	140453136	A	T	7:g.140453136A>T	ENST00000288602.6:c.1799T>A	0.72		76	30		71	612	15/18
Skin Cutaneous Melanoma (TCGA, PanCancer Atlas)	TCGA-EE-A2M8-06	Melanoma	Cutaneous Melanoma	V600E	OncoKB: Oncogenic, level_1;CIViC: Predictive: 153, Prognostic: 18, Diagnostic: 3;MyCancerGenome: present;CancerHotspot: yes;3DHotspot: yes	MutationAssessor: impact: neutral, score: 0.65;SIFT: impact: deleterious, score: 0;Polyphen-2: impact: probably_damaging, score: 0.963	Missense_Mutation	SNP	Gain	23294	.	.	.	7	140453136	140453136	A	T	7:g.140453136A>T	ENST00000288602.6:c.1799T>A	0.12		7	52		54	785	15/18
Skin Cutaneous Melanoma (TCGA, PanCancer Atlas)	TCGA-EE-A2ME-06	Melanoma	Cutaneous Melanoma	V600E	OncoKB: Oncogenic, level_1;CIViC: Predictive: 153, Prognostic: 18, Diagnostic: 3;MyCancerGenome: present;CancerHotspot: yes;3DHotspot: yes	MutationAssessor: impact: neutral, score: 0.65;SIFT: impact: deleterious, score: 0;Polyphen-2: impact: probably_damaging, score: 0.963	Missense_Mutation	SNP	Diploid	23294	.	.	.	7	140453136	140453136	A	T	7:g.140453136A>T	ENST00000288602.6:c.1799T>A	0.11		11	89		65	523	15/18
Skin Cutaneous Melanoma (TCGA, PanCancer Atlas)	TCGA-EE-A2MG-06	Melanoma	Cutaneous Melanoma	V600E	OncoKB: Oncogenic, level_1;CIViC: Predictive: 153, Prognostic: 18, Diagnostic: 3;MyCancerGenome: present;CancerHotspot: yes;3DHotspot: yes	MutationAssessor: impact: neutral, score: 0.65;SIFT: impact: deleterious, score: 0;Polyphen-2: impact: probably_damaging, score: 0.963	Missense_Mutation	SNP	Diploid	23294	.	.	.	7	140453136	140453136	A	T	7:g.140453136A>T	ENST00000288602.6:c.1799T>A	0.19		15	66		78	950	15/18
Skin Cutaneous Melanoma (TCGA, PanCancer Atlas)	TCGA-EE-A2MH-06	Melanoma	Cutaneous Melanoma	V600E	OncoKB: Oncogenic, level_1;CIViC: Predictive: 153, Prognostic: 18, Diagnostic: 3;MyCancerGenome: present;CancerHotspot: yes;3DHotspot: yes	MutationAssessor: impact: neutral, score: 0.65;SIFT: impact: deleterious, score: 0;Polyphen-2: impact: probably_damaging, score: 0.963	Missense_Mutation	SNP	Gain	23294	.	.	.	7	140453136	140453136	A	T	7:g.140453136A>T	ENST00000288602.6:c.1799T>A	0.5		53	54		66	199	15/18
Skin Cutaneous Melanoma (TCGA, PanCancer Atlas)	TCGA-EE-A2MK-06	Melanoma	Cutaneous Melanoma	V600E	OncoKB: Oncogenic, level_1;CIViC: Predictive: 153, Prognostic: 18, Diagnostic: 3;MyCancerGenome: present;CancerHotspot: yes;3DHotspot: yes	MutationAssessor: impact: neutral, score: 0.65;SIFT: impact: deleterious, score: 0;Polyphen-2: impact: probably_damaging, score: 0.963	Missense_Mutation	SNP	Gain	23294	.	.	.	7	140453136	140453136	A	T	7:g.140453136A>T	ENST00000288602.6:c.1799T>A	0.67		30	15		72	615	15/18
Skin Cutaneous Melanoma (TCGA, PanCancer Atlas)	TCGA-EE-A2MP-06	Melanoma	Cutaneous Melanoma	V600E	OncoKB: Oncogenic, level_1;CIViC: Predictive: 153, Prognostic: 18, Diagnostic: 3;MyCancerGenome: present;CancerHotspot: yes;3DHotspot: yes	MutationAssessor: impact: neutral, score: 0.65;SIFT: impact: deleterious, score: 0;Polyphen-2: impact: probably_damaging, score: 0.963	Missense_Mutation	SNP	ShallowDel	23294	.	.	.	7	140453136	140453136	A	T	7:g.140453136A>T	ENST00000288602.6:c.1799T>A	0.39		16	25		63	396	15/18
Skin Cutaneous Melanoma (TCGA, PanCancer Atlas)	TCGA-EE-A3AB-06	Melanoma	Cutaneous Melanoma	V600E	OncoKB: Oncogenic, level_1;CIViC: Predictive: 153, Prognostic: 18, Diagnostic: 3;MyCancerGenome: present;CancerHotspot: yes;3DHotspot: yes	MutationAssessor: impact: neutral, score: 0.65;SIFT: impact: deleterious, score: 0;Polyphen-2: impact: probably_damaging, score: 0.963	Missense_Mutation	SNP	Gain	23294	.	.	.	7	140453136	140453136	A	T	7:g.140453136A>T	ENST00000288602.6:c.1799T>A	0.66		97	51		51	660	15/18
Skin Cutaneous Melanoma (TCGA, PanCancer Atlas)	TCGA-EE-A3AD-06	Melanoma	Cutaneous Melanoma	V600E	OncoKB: Oncogenic, level_1;CIViC: Predictive: 153, Prognostic: 18, Diagnostic: 3;MyCancerGenome: present;CancerHotspot: yes;3DHotspot: yes	MutationAssessor: impact: neutral, score: 0.65;SIFT: impact: deleterious, score: 0;Polyphen-2: impact: probably_damaging, score: 0.963	Missense_Mutation	SNP	Diploid	23294	.	.	.	7	140453136	140453136	A	T	7:g.140453136A>T	ENST00000288602.6:c.1799T>A	0.97		38	1		53	1610	15/18
Skin Cutaneous Melanoma (TCGA, PanCancer Atlas)	TCGA-EE-A3AF-06	Melanoma	Cutaneous Melanoma	V600E	OncoKB: Oncogenic, level_1;CIViC: Predictive: 153, Prognostic: 18, Diagnostic: 3;MyCancerGenome: present;CancerHotspot: yes;3DHotspot: yes	MutationAssessor: impact: neutral, score: 0.65;SIFT: impact: deleterious, score: 0;Polyphen-2: impact: probably_damaging, score: 0.963	Missense_Mutation	SNP	Gain	23294	.	.	.	7	140453136	140453136	A	T	7:g.140453136A>T	ENST00000288602.6:c.1799T>A	0.52		66	60		39	877	15/18
Skin Cutaneous Melanoma (TCGA, PanCancer Atlas)	TCGA-EE-A3AG-06	Melanoma	Cutaneous Melanoma	V600E	OncoKB: Oncogenic, level_1;CIViC: Predictive: 153, Prognostic: 18, Diagnostic: 3;MyCancerGenome: present;CancerHotspot: yes;3DHotspot: yes	MutationAssessor: impact: neutral, score: 0.65;SIFT: impact: deleterious, score: 0;Polyphen-2: impact: probably_damaging, score: 0.963	Missense_Mutation	SNP	Gain	23294	.	.	.	7	140453136	140453136	A	T	7:g.140453136A>T	ENST00000288602.6:c.1799T>A	0.73		78	29		23	1956	15/18
Skin Cutaneous Melanoma (TCGA, PanCancer Atlas)	TCGA-EE-A3AH-06	Melanoma	Cutaneous Melanoma	V600E	OncoKB: Oncogenic, level_1;CIViC: Predictive: 153, Prognostic: 18, Diagnostic: 3;MyCancerGenome: present;CancerHotspot: yes;3DHotspot: yes	MutationAssessor: impact: neutral, score: 0.65;SIFT: impact: deleterious, score: 0;Polyphen-2: impact: probably_damaging, score: 0.963	Missense_Mutation	SNP	Gain	23294	.	.	.	7	140453136	140453136	A	T	7:g.140453136A>T	ENST00000288602.6:c.1799T>A	0.66		65	33		62	534	15/18
Skin Cutaneous Melanoma (TCGA, PanCancer Atlas)	TCGA-EE-A3J3-06	Melanoma	Cutaneous Melanoma	V600E	OncoKB: Oncogenic, level_1;CIViC: Predictive: 153, Prognostic: 18, Diagnostic: 3;MyCancerGenome: present;CancerHotspot: yes;3DHotspot: yes	MutationAssessor: impact: neutral, score: 0.65;SIFT: impact: deleterious, score: 0;Polyphen-2: impact: probably_damaging, score: 0.963	Missense_Mutation	SNP	Gain	23294	.	.	.	7	140453136	140453136	A	T	7:g.140453136A>T	ENST00000288602.6:c.1799T>A	0.47		45	50		134	133	15/18
Skin Cutaneous Melanoma (TCGA, PanCancer Atlas)	TCGA-EE-A3J4-06	Melanoma	Cutaneous Melanoma	V600E	OncoKB: Oncogenic, level_1;CIViC: Predictive: 153, Prognostic: 18, Diagnostic: 3;MyCancerGenome: present;CancerHotspot: yes;3DHotspot: yes	MutationAssessor: impact: neutral, score: 0.65;SIFT: impact: deleterious, score: 0;Polyphen-2: impact: probably_damaging, score: 0.963	Missense_Mutation	SNP	Gain	23294	.	.	.	7	140453136	140453136	A	T	7:g.140453136A>T	ENST00000288602.6:c.1799T>A	0.38		58	96		94	271	15/18
Skin Cutaneous Melanoma (TCGA, PanCancer Atlas)	TCGA-EE-A3JB-06	Melanoma	Cutaneous Melanoma	V600E	OncoKB: Oncogenic, level_1;CIViC: Predictive: 153, Prognostic: 18, Diagnostic: 3;MyCancerGenome: present;CancerHotspot: yes;3DHotspot: yes	MutationAssessor: impact: neutral, score: 0.65;SIFT: impact: deleterious, score: 0;Polyphen-2: impact: probably_damaging, score: 0.963	Missense_Mutation	SNP	Gain	23294	.	.	.	7	140453136	140453136	A	T	7:g.140453136A>T	ENST00000288602.6:c.1799T>A	0.37		53	89		82	519	15/18
Skin Cutaneous Melanoma (TCGA, PanCancer Atlas)	TCGA-EE-A3JE-06	Melanoma	Cutaneous Melanoma	V600E	OncoKB: Oncogenic, level_1;CIViC: Predictive: 153, Prognostic: 18, Diagnostic: 3;MyCancerGenome: present;CancerHotspot: yes;3DHotspot: yes	MutationAssessor: impact: neutral, score: 0.65;SIFT: impact: deleterious, score: 0;Polyphen-2: impact: probably_damaging, score: 0.963	Missense_Mutation	SNP	Diploid	23294	.	.	.	7	140453136	140453136	A	T	7:g.140453136A>T	ENST00000288602.6:c.1799T>A	0.14		15	91		83	243	15/18
Skin Cutaneous Melanoma (TCGA, PanCancer Atlas)	TCGA-ER-A198-06	Melanoma	Cutaneous Melanoma	V600E	OncoKB: Oncogenic, level_1;CIViC: Predictive: 153, Prognostic: 18, Diagnostic: 3;MyCancerGenome: present;CancerHotspot: yes;3DHotspot: yes	MutationAssessor: impact: neutral, score: 0.65;SIFT: impact: deleterious, score: 0;Polyphen-2: impact: probably_damaging, score: 0.963	Missense_Mutation	SNP	Gain	23294	.	.	.	7	140453136	140453136	A	T	7:g.140453136A>T	ENST00000288602.6:c.1799T>A	0.46		34	40		59	420	15/18
Skin Cutaneous Melanoma (TCGA, PanCancer Atlas)	TCGA-ER-A19B-06	Melanoma	Cutaneous Melanoma	V600E	OncoKB: Oncogenic, level_1;CIViC: Predictive: 153, Prognostic: 18, Diagnostic: 3;MyCancerGenome: present;CancerHotspot: yes;3DHotspot: yes	MutationAssessor: impact: neutral, score: 0.65;SIFT: impact: deleterious, score: 0;Polyphen-2: impact: probably_damaging, score: 0.963	Missense_Mutation	SNP	Gain	23294	.	.	.	7	140453136	140453136	A	T	7:g.140453136A>T	ENST00000288602.6:c.1799T>A	0.79		79	21		58	1523	15/18
Skin Cutaneous Melanoma (TCGA, PanCancer Atlas)	TCGA-ER-A19C-06	Melanoma	Cutaneous Melanoma	V600E	OncoKB: Oncogenic, level_1;CIViC: Predictive: 153, Prognostic: 18, Diagnostic: 3;MyCancerGenome: present;CancerHotspot: yes;3DHotspot: yes	MutationAssessor: impact: neutral, score: 0.65;SIFT: impact: deleterious, score: 0;Polyphen-2: impact: probably_damaging, score: 0.963	Missense_Mutation	SNP	Gain	23294	.	.	.	7	140453136	140453136	A	T	7:g.140453136A>T	ENST00000288602.6:c.1799T>A	0.4		34	52		75	600	15/18
Skin Cutaneous Melanoma (TCGA, PanCancer Atlas)	TCGA-ER-A19E-06	Melanoma	Cutaneous Melanoma	V600E	OncoKB: Oncogenic, level_1;CIViC: Predictive: 153, Prognostic: 18, Diagnostic: 3;MyCancerGenome: present;CancerHotspot: yes;3DHotspot: yes	MutationAssessor: impact: neutral, score: 0.65;SIFT: impact: deleterious, score: 0;Polyphen-2: impact: probably_damaging, score: 0.963	Missense_Mutation	SNP	Amp	23294	.	.	.	7	140453136	140453136	A	T	7:g.140453136A>T	ENST00000288602.6:c.1799T>A	0.86		111	18		69	543	15/18
Skin Cutaneous Melanoma (TCGA, PanCancer Atlas)	TCGA-ER-A19G-06	Melanoma	Cutaneous Melanoma	V600E	OncoKB: Oncogenic, level_1;CIViC: Predictive: 153, Prognostic: 18, Diagnostic: 3;MyCancerGenome: present;CancerHotspot: yes;3DHotspot: yes	MutationAssessor: impact: neutral, score: 0.65;SIFT: impact: deleterious, score: 0;Polyphen-2: impact: probably_damaging, score: 0.963	Missense_Mutation	SNP	Gain	23294	.	.	.	7	140453136	140453136	A	T	7:g.140453136A>T	ENST00000288602.6:c.1799T>A	0.45		27	33		44	952	15/18
Skin Cutaneous Melanoma (TCGA, PanCancer Atlas)	TCGA-ER-A19H-06	Melanoma	Cutaneous Melanoma	V600E	OncoKB: Oncogenic, level_1;CIViC: Predictive: 153, Prognostic: 18, Diagnostic: 3;MyCancerGenome: present;CancerHotspot: yes;3DHotspot: yes	MutationAssessor: impact: neutral, score: 0.65;SIFT: impact: deleterious, score: 0;Polyphen-2: impact: probably_damaging, score: 0.963	Missense_Mutation	SNP	Gain	23294	.	.	.	7	140453136	140453136	A	T	7:g.140453136A>T	ENST00000288602.6:c.1799T>A	0.81		79	18		82	968	15/18
Skin Cutaneous Melanoma (TCGA, PanCancer Atlas)	TCGA-ER-A19J-06	Melanoma	Cutaneous Melanoma	V600E	OncoKB: Oncogenic, level_1;CIViC: Predictive: 153, Prognostic: 18, Diagnostic: 3;MyCancerGenome: present;CancerHotspot: yes;3DHotspot: yes	MutationAssessor: impact: neutral, score: 0.65;SIFT: impact: deleterious, score: 0;Polyphen-2: impact: probably_damaging, score: 0.963	Missense_Mutation	SNP	Gain	23294	.	.	.	7	140453136	140453136	A	T	7:g.140453136A>T	ENST00000288602.6:c.1799T>A	0.87		55	8		78	186	15/18
Skin Cutaneous Melanoma (TCGA, PanCancer Atlas)	TCGA-ER-A19K-01	Melanoma	Cutaneous Melanoma	V600E	OncoKB: Oncogenic, level_1;CIViC: Predictive: 153, Prognostic: 18, Diagnostic: 3;MyCancerGenome: present;CancerHotspot: yes;3DHotspot: yes	MutationAssessor: impact: neutral, score: 0.65;SIFT: impact: deleterious, score: 0;Polyphen-2: impact: probably_damaging, score: 0.963	Missense_Mutation	SNP		23294	.	.	.	7	140453136	140453136	A	T	7:g.140453136A>T	ENST00000288602.6:c.1799T>A	0.51		40	38		62	389	15/18
Skin Cutaneous Melanoma (TCGA, PanCancer Atlas)	TCGA-ER-A19M-06	Melanoma	Cutaneous Melanoma	V600E	OncoKB: Oncogenic, level_1;CIViC: Predictive: 153, Prognostic: 18, Diagnostic: 3;MyCancerGenome: present;CancerHotspot: yes;3DHotspot: yes	MutationAssessor: impact: neutral, score: 0.65;SIFT: impact: deleterious, score: 0;Polyphen-2: impact: probably_damaging, score: 0.963	Missense_Mutation	SNP	Gain	23294	.	.	.	7	140453136	140453136	A	T	7:g.140453136A>T	ENST00000288602.6:c.1799T>A	0.31		20	45		103	393	15/18
Skin Cutaneous Melanoma (TCGA, PanCancer Atlas)	TCGA-ER-A19O-06	Melanoma	Cutaneous Melanoma	V600E	OncoKB: Oncogenic, level_1;CIViC: Predictive: 153, Prognostic: 18, Diagnostic: 3;MyCancerGenome: present;CancerHotspot: yes;3DHotspot: yes	MutationAssessor: impact: neutral, score: 0.65;SIFT: impact: deleterious, score: 0;Polyphen-2: impact: probably_damaging, score: 0.963	Missense_Mutation	SNP	Gain	23294	.	.	.	7	140453136	140453136	A	T	7:g.140453136A>T	ENST00000288602.6:c.1799T>A	0.41		29	42		62	219	15/18
Skin Cutaneous Melanoma (TCGA, PanCancer Atlas)	TCGA-ER-A19P-06	Melanoma	Cutaneous Melanoma	V600E	OncoKB: Oncogenic, level_1;CIViC: Predictive: 153, Prognostic: 18, Diagnostic: 3;MyCancerGenome: present;CancerHotspot: yes;3DHotspot: yes	MutationAssessor: impact: neutral, score: 0.65;SIFT: impact: deleterious, score: 0;Polyphen-2: impact: probably_damaging, score: 0.963	Missense_Mutation	SNP	Gain	23294	.	.	.	7	140453136	140453136	A	T	7:g.140453136A>T	ENST00000288602.6:c.1799T>A	0.11		9	70		77	2917	15/18
Skin Cutaneous Melanoma (TCGA, PanCancer Atlas)	TCGA-ER-A19Q-06	Melanoma	Cutaneous Melanoma	V600E	OncoKB: Oncogenic, level_1;CIViC: Predictive: 153, Prognostic: 18, Diagnostic: 3;MyCancerGenome: present;CancerHotspot: yes;3DHotspot: yes	MutationAssessor: impact: neutral, score: 0.65;SIFT: impact: deleterious, score: 0;Polyphen-2: impact: probably_damaging, score: 0.963	Missense_Mutation	SNP	Gain	23294	.	.	.	7	140453136	140453136	A	T	7:g.140453136A>T	ENST00000288602.6:c.1799T>A	0.36		26	47		68	488	15/18
Skin Cutaneous Melanoma (TCGA, PanCancer Atlas)	TCGA-ER-A19S-06	Melanoma	Cutaneous Melanoma	V600E	OncoKB: Oncogenic, level_1;CIViC: Predictive: 153, Prognostic: 18, Diagnostic: 3;MyCancerGenome: present;CancerHotspot: yes;3DHotspot: yes	MutationAssessor: impact: neutral, score: 0.65;SIFT: impact: deleterious, score: 0;Polyphen-2: impact: probably_damaging, score: 0.963	Missense_Mutation	SNP	Gain	23294	.	.	.	7	140453136	140453136	A	T	7:g.140453136A>T	ENST00000288602.6:c.1799T>A	0.22		13	47		75	197	15/18
Skin Cutaneous Melanoma (TCGA, PanCancer Atlas)	TCGA-ER-A2NC-06	Melanoma	Cutaneous Melanoma	V600E	OncoKB: Oncogenic, level_1;CIViC: Predictive: 153, Prognostic: 18, Diagnostic: 3;MyCancerGenome: present;CancerHotspot: yes;3DHotspot: yes	MutationAssessor: impact: neutral, score: 0.65;SIFT: impact: deleterious, score: 0;Polyphen-2: impact: probably_damaging, score: 0.963	Missense_Mutation	SNP	Diploid	23294	.	.	.	7	140453136	140453136	A	T	7:g.140453136A>T	ENST00000288602.6:c.1799T>A	0.32		18	38		79	350	15/18
Skin Cutaneous Melanoma (TCGA, PanCancer Atlas)	TCGA-ER-A2ND-06	Melanoma	Cutaneous Melanoma	V600E	OncoKB: Oncogenic, level_1;CIViC: Predictive: 153, Prognostic: 18, Diagnostic: 3;MyCancerGenome: present;CancerHotspot: yes;3DHotspot: yes	MutationAssessor: impact: neutral, score: 0.65;SIFT: impact: deleterious, score: 0;Polyphen-2: impact: probably_damaging, score: 0.963	Missense_Mutation	SNP	Gain	23294	.	.	.	7	140453136	140453136	A	T	7:g.140453136A>T	ENST00000288602.6:c.1799T>A	0.33		43	86		145	101	15/18
Skin Cutaneous Melanoma (TCGA, PanCancer Atlas)	TCGA-ER-A2NG-06	Melanoma	Cutaneous Melanoma	V600E	OncoKB: Oncogenic, level_1;CIViC: Predictive: 153, Prognostic: 18, Diagnostic: 3;MyCancerGenome: present;CancerHotspot: yes;3DHotspot: yes	MutationAssessor: impact: neutral, score: 0.65;SIFT: impact: deleterious, score: 0;Polyphen-2: impact: probably_damaging, score: 0.963	Missense_Mutation	SNP	Diploid	23294	.	.	.	7	140453136	140453136	A	T	7:g.140453136A>T	ENST00000288602.6:c.1799T>A	0.42		25	34		31	226	15/18
Skin Cutaneous Melanoma (TCGA, PanCancer Atlas)	TCGA-ER-A3PL-06	Melanoma	Cutaneous Melanoma	V600E	OncoKB: Oncogenic, level_1;CIViC: Predictive: 153, Prognostic: 18, Diagnostic: 3;MyCancerGenome: present;CancerHotspot: yes;3DHotspot: yes	MutationAssessor: impact: neutral, score: 0.65;SIFT: impact: deleterious, score: 0;Polyphen-2: impact: probably_damaging, score: 0.963	Missense_Mutation	SNP	Amp	23294	.	.	.	7	140453136	140453136	A	T	7:g.140453136A>T	ENST00000288602.6:c.1799T>A	0.64		101	56		108	291	15/18
Skin Cutaneous Melanoma (TCGA, PanCancer Atlas)	TCGA-ER-A42K-06	Melanoma	Cutaneous Melanoma	V600E	OncoKB: Oncogenic, level_1;CIViC: Predictive: 153, Prognostic: 18, Diagnostic: 3;MyCancerGenome: present;CancerHotspot: yes;3DHotspot: yes	MutationAssessor: impact: neutral, score: 0.65;SIFT: impact: deleterious, score: 0;Polyphen-2: impact: probably_damaging, score: 0.963	Missense_Mutation	SNP	Gain	23294	.	.	.	7	140453136	140453136	A	T	7:g.140453136A>T	ENST00000288602.6:c.1799T>A	0.64		89	50		96	165	15/18
Skin Cutaneous Melanoma (TCGA, PanCancer Atlas)	TCGA-ER-A42L-06	Melanoma	Cutaneous Melanoma	V600E	OncoKB: Oncogenic, level_1;CIViC: Predictive: 153, Prognostic: 18, Diagnostic: 3;MyCancerGenome: present;CancerHotspot: yes;3DHotspot: yes	MutationAssessor: impact: neutral, score: 0.65;SIFT: impact: deleterious, score: 0;Polyphen-2: impact: probably_damaging, score: 0.963	Missense_Mutation	SNP	Gain	23294	.	.	.	7	140453136	140453136	A	T	7:g.140453136A>T	ENST00000288602.6:c.1799T>A	0.08		8	90		55	764	15/18
Skin Cutaneous Melanoma (TCGA, PanCancer Atlas)	TCGA-FR-A44A-06	Melanoma	Cutaneous Melanoma	V600E	OncoKB: Oncogenic, level_1;CIViC: Predictive: 153, Prognostic: 18, Diagnostic: 3;MyCancerGenome: present;CancerHotspot: yes;3DHotspot: yes	MutationAssessor: impact: neutral, score: 0.65;SIFT: impact: deleterious, score: 0;Polyphen-2: impact: probably_damaging, score: 0.963	Missense_Mutation	SNP	Gain	23294	.	.	.	7	140453136	140453136	A	T	7:g.140453136A>T	ENST00000288602.6:c.1799T>A	0.4		52	79		44	246	15/18
Skin Cutaneous Melanoma (TCGA, PanCancer Atlas)	TCGA-FR-A728-01	Melanoma	Cutaneous Melanoma	V600E	OncoKB: Oncogenic, level_1;CIViC: Predictive: 153, Prognostic: 18, Diagnostic: 3;MyCancerGenome: present;CancerHotspot: yes;3DHotspot: yes	MutationAssessor: impact: neutral, score: 0.65;SIFT: impact: deleterious, score: 0;Polyphen-2: impact: probably_damaging, score: 0.963	Missense_Mutation	SNP		23294	.	.	.	7	140453136	140453136	A	T	7:g.140453136A>T	ENST00000288602.6:c.1799T>A	0.17		19	92		129	333	15/18
Skin Cutaneous Melanoma (TCGA, PanCancer Atlas)	TCGA-FR-A729-06	Melanoma	Cutaneous Melanoma	V600E	OncoKB: Oncogenic, level_1;CIViC: Predictive: 153, Prognostic: 18, Diagnostic: 3;MyCancerGenome: present;CancerHotspot: yes;3DHotspot: yes	MutationAssessor: impact: neutral, score: 0.65;SIFT: impact: deleterious, score: 0;Polyphen-2: impact: probably_damaging, score: 0.963	Missense_Mutation	SNP	Gain	23294	.	.	.	7	140453136	140453136	A	T	7:g.140453136A>T	ENST00000288602.6:c.1799T>A	0.51		39	38		73	739	15/18
Skin Cutaneous Melanoma (TCGA, PanCancer Atlas)	TCGA-FR-A7UA-06	Melanoma	Cutaneous Melanoma	V600E	OncoKB: Oncogenic, level_1;CIViC: Predictive: 153, Prognostic: 18, Diagnostic: 3;MyCancerGenome: present;CancerHotspot: yes;3DHotspot: yes	MutationAssessor: impact: neutral, score: 0.65;SIFT: impact: deleterious, score: 0;Polyphen-2: impact: probably_damaging, score: 0.963	Missense_Mutation	SNP	Gain	23294	.	.	.	7	140453136	140453136	A	T	7:g.140453136A>T	ENST00000288602.6:c.1799T>A	0.21		23	86		103	153	15/18
Skin Cutaneous Melanoma (TCGA, PanCancer Atlas)	TCGA-FR-A8YE-06	Melanoma	Cutaneous Melanoma	V600E	OncoKB: Oncogenic, level_1;CIViC: Predictive: 153, Prognostic: 18, Diagnostic: 3;MyCancerGenome: present;CancerHotspot: yes;3DHotspot: yes	MutationAssessor: impact: neutral, score: 0.65;SIFT: impact: deleterious, score: 0;Polyphen-2: impact: probably_damaging, score: 0.963	Missense_Mutation	SNP	Gain	23294	.	.	.	7	140453136	140453136	A	T	7:g.140453136A>T	ENST00000288602.6:c.1799T>A	0.23		26	89		108	283	15/18
Skin Cutaneous Melanoma (TCGA, PanCancer Atlas)	TCGA-FS-A1YX-06	Melanoma	Cutaneous Melanoma	V600E	OncoKB: Oncogenic, level_1;CIViC: Predictive: 153, Prognostic: 18, Diagnostic: 3;MyCancerGenome: present;CancerHotspot: yes;3DHotspot: yes	MutationAssessor: impact: neutral, score: 0.65;SIFT: impact: deleterious, score: 0;Polyphen-2: impact: probably_damaging, score: 0.963	Missense_Mutation	SNP	Gain	23294	.	.	.	7	140453136	140453136	A	T	7:g.140453136A>T	ENST00000288602.6:c.1799T>A	0.77		36	11		66	50	15/18
Skin Cutaneous Melanoma (TCGA, PanCancer Atlas)	TCGA-FS-A1YY-06	Melanoma	Cutaneous Melanoma	V600E	OncoKB: Oncogenic, level_1;CIViC: Predictive: 153, Prognostic: 18, Diagnostic: 3;MyCancerGenome: present;CancerHotspot: yes;3DHotspot: yes	MutationAssessor: impact: neutral, score: 0.65;SIFT: impact: deleterious, score: 0;Polyphen-2: impact: probably_damaging, score: 0.963	Missense_Mutation	SNP	Diploid	23294	.	.	.	7	140453136	140453136	A	T	7:g.140453136A>T	ENST00000288602.6:c.1799T>A	0.39		25	39		87	169	15/18
Skin Cutaneous Melanoma (TCGA, PanCancer Atlas)	TCGA-FS-A1Z7-06	Melanoma	Cutaneous Melanoma	V600E	OncoKB: Oncogenic, level_1;CIViC: Predictive: 153, Prognostic: 18, Diagnostic: 3;MyCancerGenome: present;CancerHotspot: yes;3DHotspot: yes	MutationAssessor: impact: neutral, score: 0.65;SIFT: impact: deleterious, score: 0;Polyphen-2: impact: probably_damaging, score: 0.963	Missense_Mutation	SNP	Gain	23294	.	.	.	7	140453136	140453136	A	T	7:g.140453136A>T	ENST00000288602.6:c.1799T>A	0.56		59	47		74	154	15/18
Skin Cutaneous Melanoma (TCGA, PanCancer Atlas)	TCGA-FS-A1ZC-06	Melanoma	Cutaneous Melanoma	V600E	OncoKB: Oncogenic, level_1;CIViC: Predictive: 153, Prognostic: 18, Diagnostic: 3;MyCancerGenome: present;CancerHotspot: yes;3DHotspot: yes	MutationAssessor: impact: neutral, score: 0.65;SIFT: impact: deleterious, score: 0;Polyphen-2: impact: probably_damaging, score: 0.963	Missense_Mutation	SNP	Gain	23294	.	.	.	7	140453136	140453136	A	T	7:g.140453136A>T	ENST00000288602.6:c.1799T>A	0.4		37	55		69	751	15/18
Skin Cutaneous Melanoma (TCGA, PanCancer Atlas)	TCGA-FS-A1ZD-06	Melanoma	Cutaneous Melanoma	V600E	OncoKB: Oncogenic, level_1;CIViC: Predictive: 153, Prognostic: 18, Diagnostic: 3;MyCancerGenome: present;CancerHotspot: yes;3DHotspot: yes	MutationAssessor: impact: neutral, score: 0.65;SIFT: impact: deleterious, score: 0;Polyphen-2: impact: probably_damaging, score: 0.963	Missense_Mutation	SNP	Gain	23294	.	.	.	7	140453136	140453136	A	T	7:g.140453136A>T	ENST00000288602.6:c.1799T>A	0.95		71	4		89	460	15/18
Skin Cutaneous Melanoma (TCGA, PanCancer Atlas)	TCGA-FS-A1ZF-06	Melanoma	Cutaneous Melanoma	V600E	OncoKB: Oncogenic, level_1;CIViC: Predictive: 153, Prognostic: 18, Diagnostic: 3;MyCancerGenome: present;CancerHotspot: yes;3DHotspot: yes	MutationAssessor: impact: neutral, score: 0.65;SIFT: impact: deleterious, score: 0;Polyphen-2: impact: probably_damaging, score: 0.963	Missense_Mutation	SNP	Amp	23294	.	.	.	7	140453136	140453136	A	T	7:g.140453136A>T	ENST00000288602.6:c.1799T>A	0.45		75	93		79	206	15/18
Skin Cutaneous Melanoma (TCGA, PanCancer Atlas)	TCGA-FS-A1ZH-06	Melanoma	Cutaneous Melanoma	V600E	OncoKB: Oncogenic, level_1;CIViC: Predictive: 153, Prognostic: 18, Diagnostic: 3;MyCancerGenome: present;CancerHotspot: yes;3DHotspot: yes	MutationAssessor: impact: neutral, score: 0.65;SIFT: impact: deleterious, score: 0;Polyphen-2: impact: probably_damaging, score: 0.963	Missense_Mutation	SNP	Gain	23294	.	.	.	7	140453136	140453136	A	T	7:g.140453136A>T	ENST00000288602.6:c.1799T>A	0.29		28	70		62	57	15/18
Skin Cutaneous Melanoma (TCGA, PanCancer Atlas)	TCGA-FS-A1ZM-06	Melanoma	Cutaneous Melanoma	V600E	OncoKB: Oncogenic, level_1;CIViC: Predictive: 153, Prognostic: 18, Diagnostic: 3;MyCancerGenome: present;CancerHotspot: yes;3DHotspot: yes	MutationAssessor: impact: neutral, score: 0.65;SIFT: impact: deleterious, score: 0;Polyphen-2: impact: probably_damaging, score: 0.963	Missense_Mutation	SNP	Gain	23294	.	.	.	7	140453136	140453136	A	T	7:g.140453136A>T	ENST00000288602.6:c.1799T>A	0.53		61	54		89	747	15/18
Skin Cutaneous Melanoma (TCGA, PanCancer Atlas)	TCGA-FS-A1ZN-01	Melanoma	Cutaneous Melanoma	V600E	OncoKB: Oncogenic, level_1;CIViC: Predictive: 153, Prognostic: 18, Diagnostic: 3;MyCancerGenome: present;CancerHotspot: yes;3DHotspot: yes	MutationAssessor: impact: neutral, score: 0.65;SIFT: impact: deleterious, score: 0;Polyphen-2: impact: probably_damaging, score: 0.963	Missense_Mutation	SNP		23294	.	.	.	7	140453136	140453136	A	T	7:g.140453136A>T	ENST00000288602.6:c.1799T>A	0.41		36	52		70	665	15/18
Skin Cutaneous Melanoma (TCGA, PanCancer Atlas)	TCGA-FS-A1ZR-06	Melanoma	Cutaneous Melanoma	V600E	OncoKB: Oncogenic, level_1;CIViC: Predictive: 153, Prognostic: 18, Diagnostic: 3;MyCancerGenome: present;CancerHotspot: yes;3DHotspot: yes	MutationAssessor: impact: neutral, score: 0.65;SIFT: impact: deleterious, score: 0;Polyphen-2: impact: probably_damaging, score: 0.963	Missense_Mutation	SNP	Gain	23294	.	.	.	7	140453136	140453136	A	T	7:g.140453136A>T	ENST00000288602.6:c.1799T>A	0.61		60	38		115	1029	15/18
Skin Cutaneous Melanoma (TCGA, PanCancer Atlas)	TCGA-FS-A1ZS-06	Melanoma	Cutaneous Melanoma	V600E	OncoKB: Oncogenic, level_1;CIViC: Predictive: 153, Prognostic: 18, Diagnostic: 3;MyCancerGenome: present;CancerHotspot: yes;3DHotspot: yes	MutationAssessor: impact: neutral, score: 0.65;SIFT: impact: deleterious, score: 0;Polyphen-2: impact: probably_damaging, score: 0.963	Missense_Mutation	SNP	Gain	23294	.	.	.	7	140453136	140453136	A	T	7:g.140453136A>T	ENST00000288602.6:c.1799T>A	0.72		71	27		59	235	15/18
Skin Cutaneous Melanoma (TCGA, PanCancer Atlas)	TCGA-FS-A4F8-06	Melanoma	Cutaneous Melanoma	V600E	OncoKB: Oncogenic, level_1;CIViC: Predictive: 153, Prognostic: 18, Diagnostic: 3;MyCancerGenome: present;CancerHotspot: yes;3DHotspot: yes	MutationAssessor: impact: neutral, score: 0.65;SIFT: impact: deleterious, score: 0;Polyphen-2: impact: probably_damaging, score: 0.963	Missense_Mutation	SNP	Gain	23294	.	.	.	7	140453136	140453136	A	T	7:g.140453136A>T	ENST00000288602.6:c.1799T>A	0.19		10	43		59	159	15/18
Skin Cutaneous Melanoma (TCGA, PanCancer Atlas)	TCGA-FS-A4FB-06	Melanoma	Cutaneous Melanoma	V600E	OncoKB: Oncogenic, level_1;CIViC: Predictive: 153, Prognostic: 18, Diagnostic: 3;MyCancerGenome: present;CancerHotspot: yes;3DHotspot: yes	MutationAssessor: impact: neutral, score: 0.65;SIFT: impact: deleterious, score: 0;Polyphen-2: impact: probably_damaging, score: 0.963	Missense_Mutation	SNP	Diploid	23294	.	.	.	7	140453136	140453136	A	T	7:g.140453136A>T	ENST00000288602.6:c.1799T>A	0.39		16	25		40	158	15/18
Skin Cutaneous Melanoma (TCGA, PanCancer Atlas)	TCGA-FW-A3TV-06	Melanoma	Cutaneous Melanoma	V600E	OncoKB: Oncogenic, level_1;CIViC: Predictive: 153, Prognostic: 18, Diagnostic: 3;MyCancerGenome: present;CancerHotspot: yes;3DHotspot: yes	MutationAssessor: impact: neutral, score: 0.65;SIFT: impact: deleterious, score: 0;Polyphen-2: impact: probably_damaging, score: 0.963	Missense_Mutation	SNP	Diploid	23294	.	.	.	7	140453136	140453136	A	T	7:g.140453136A>T	ENST00000288602.6:c.1799T>A	0.19		13	54		81	273	15/18
Skin Cutaneous Melanoma (TCGA, PanCancer Atlas)	TCGA-FW-A5DX-01	Melanoma	Cutaneous Melanoma	V600E	OncoKB: Oncogenic, level_1;CIViC: Predictive: 153, Prognostic: 18, Diagnostic: 3;MyCancerGenome: present;CancerHotspot: yes;3DHotspot: yes	MutationAssessor: impact: neutral, score: 0.65;SIFT: impact: deleterious, score: 0;Polyphen-2: impact: probably_damaging, score: 0.963	Missense_Mutation	SNP		23294	.	.	.	7	140453136	140453136	A	T	7:g.140453136A>T	ENST00000288602.6:c.1799T>A	0.54	0.02	84	73	1	62	161	15/18
Skin Cutaneous Melanoma (TCGA, PanCancer Atlas)	TCGA-GF-A2C7-01	Melanoma	Cutaneous Melanoma	V600E	OncoKB: Oncogenic, level_1;CIViC: Predictive: 153, Prognostic: 18, Diagnostic: 3;MyCancerGenome: present;CancerHotspot: yes;3DHotspot: yes	MutationAssessor: impact: neutral, score: 0.65;SIFT: impact: deleterious, score: 0;Polyphen-2: impact: probably_damaging, score: 0.963	Missense_Mutation	SNP		23294	.	.	.	7	140453136	140453136	A	T	7:g.140453136A>T	ENST00000288602.6:c.1799T>A	0.67		85	42		75	397	15/18
Skin Cutaneous Melanoma (TCGA, PanCancer Atlas)	TCGA-GF-A4EO-06	Melanoma	Cutaneous Melanoma	V600E	OncoKB: Oncogenic, level_1;CIViC: Predictive: 153, Prognostic: 18, Diagnostic: 3;MyCancerGenome: present;CancerHotspot: yes;3DHotspot: yes	MutationAssessor: impact: neutral, score: 0.65;SIFT: impact: deleterious, score: 0;Polyphen-2: impact: probably_damaging, score: 0.963	Missense_Mutation	SNP	Gain	23294	.	.	.	7	140453136	140453136	A	T	7:g.140453136A>T	ENST00000288602.6:c.1799T>A	0.45		52	63		83	212	15/18
Skin Cutaneous Melanoma (TCGA, PanCancer Atlas)	TCGA-GF-A6C8-06	Melanoma	Cutaneous Melanoma	V600E	OncoKB: Oncogenic, level_1;CIViC: Predictive: 153, Prognostic: 18, Diagnostic: 3;MyCancerGenome: present;CancerHotspot: yes;3DHotspot: yes	MutationAssessor: impact: neutral, score: 0.65;SIFT: impact: deleterious, score: 0;Polyphen-2: impact: probably_damaging, score: 0.963	Missense_Mutation	SNP	ShallowDel	23294	.	.	.	7	140453136	140453136	A	T	7:g.140453136A>T	ENST00000288602.6:c.1799T>A	0.5		25	25		77	322	15/18
Skin Cutaneous Melanoma (TCGA, PanCancer Atlas)	TCGA-GF-A6C9-06	Melanoma	Cutaneous Melanoma	V600E	OncoKB: Oncogenic, level_1;CIViC: Predictive: 153, Prognostic: 18, Diagnostic: 3;MyCancerGenome: present;CancerHotspot: yes;3DHotspot: yes	MutationAssessor: impact: neutral, score: 0.65;SIFT: impact: deleterious, score: 0;Polyphen-2: impact: probably_damaging, score: 0.963	Missense_Mutation	SNP	Gain	23294	.	.	.	7	140453136	140453136	A	T	7:g.140453136A>T	ENST00000288602.6:c.1799T>A	0.23		20	66		90	2318	15/18
Skin Cutaneous Melanoma (TCGA, PanCancer Atlas)	TCGA-GF-A769-01	Melanoma	Cutaneous Melanoma	V600E	OncoKB: Oncogenic, level_1;CIViC: Predictive: 153, Prognostic: 18, Diagnostic: 3;MyCancerGenome: present;CancerHotspot: yes;3DHotspot: yes	MutationAssessor: impact: neutral, score: 0.65;SIFT: impact: deleterious, score: 0;Polyphen-2: impact: probably_damaging, score: 0.963	Missense_Mutation	SNP		23294	.	.	.	7	140453136	140453136	A	T	7:g.140453136A>T	ENST00000288602.6:c.1799T>A	0.54		83	72		108	121	15/18
Skin Cutaneous Melanoma (TCGA, PanCancer Atlas)	TCGA-GN-A262-06	Melanoma	Cutaneous Melanoma	V600E	OncoKB: Oncogenic, level_1;CIViC: Predictive: 153, Prognostic: 18, Diagnostic: 3;MyCancerGenome: present;CancerHotspot: yes;3DHotspot: yes	MutationAssessor: impact: neutral, score: 0.65;SIFT: impact: deleterious, score: 0;Polyphen-2: impact: probably_damaging, score: 0.963	Missense_Mutation	SNP	Diploid	23294	.	.	.	7	140453136	140453136	A	T	7:g.140453136A>T	ENST00000288602.6:c.1799T>A	0.51		36	34		56	959	15/18
Skin Cutaneous Melanoma (TCGA, PanCancer Atlas)	TCGA-GN-A263-01	Melanoma	Cutaneous Melanoma	V600E	OncoKB: Oncogenic, level_1;CIViC: Predictive: 153, Prognostic: 18, Diagnostic: 3;MyCancerGenome: present;CancerHotspot: yes;3DHotspot: yes	MutationAssessor: impact: neutral, score: 0.65;SIFT: impact: deleterious, score: 0;Polyphen-2: impact: probably_damaging, score: 0.963	Missense_Mutation	SNP		23294	.	.	.	7	140453136	140453136	A	T	7:g.140453136A>T	ENST00000288602.6:c.1799T>A	0.17		16	80		43	472	15/18
Skin Cutaneous Melanoma (TCGA, PanCancer Atlas)	TCGA-GN-A265-06	Melanoma	Cutaneous Melanoma	V600E	OncoKB: Oncogenic, level_1;CIViC: Predictive: 153, Prognostic: 18, Diagnostic: 3;MyCancerGenome: present;CancerHotspot: yes;3DHotspot: yes	MutationAssessor: impact: neutral, score: 0.65;SIFT: impact: deleterious, score: 0;Polyphen-2: impact: probably_damaging, score: 0.963	Missense_Mutation	SNP	Gain	23294	.	.	.	7	140453136	140453136	A	T	7:g.140453136A>T	ENST00000288602.6:c.1799T>A	0.17		13	62		123	969	15/18
Skin Cutaneous Melanoma (TCGA, PanCancer Atlas)	TCGA-GN-A269-01	Melanoma	Cutaneous Melanoma	V600E	OncoKB: Oncogenic, level_1;CIViC: Predictive: 153, Prognostic: 18, Diagnostic: 3;MyCancerGenome: present;CancerHotspot: yes;3DHotspot: yes	MutationAssessor: impact: neutral, score: 0.65;SIFT: impact: deleterious, score: 0;Polyphen-2: impact: probably_damaging, score: 0.963	Missense_Mutation	SNP		23294	.	.	.	7	140453136	140453136	A	T	7:g.140453136A>T	ENST00000288602.6:c.1799T>A	0.17		10	50		70	587	15/18
Skin Cutaneous Melanoma (TCGA, PanCancer Atlas)	TCGA-GN-A26A-06	Melanoma	Cutaneous Melanoma	V600E	OncoKB: Oncogenic, level_1;CIViC: Predictive: 153, Prognostic: 18, Diagnostic: 3;MyCancerGenome: present;CancerHotspot: yes;3DHotspot: yes	MutationAssessor: impact: neutral, score: 0.65;SIFT: impact: deleterious, score: 0;Polyphen-2: impact: probably_damaging, score: 0.963	Missense_Mutation	SNP	Gain	23294	.	.	.	7	140453136	140453136	A	T	7:g.140453136A>T	ENST00000288602.6:c.1799T>A	0.16		6	31		78	456	15/18
Skin Cutaneous Melanoma (TCGA, PanCancer Atlas)	TCGA-GN-A4U5-01	Melanoma	Cutaneous Melanoma	V600E	OncoKB: Oncogenic, level_1;CIViC: Predictive: 153, Prognostic: 18, Diagnostic: 3;MyCancerGenome: present;CancerHotspot: yes;3DHotspot: yes	MutationAssessor: impact: neutral, score: 0.65;SIFT: impact: deleterious, score: 0;Polyphen-2: impact: probably_damaging, score: 0.963	Missense_Mutation	SNP		23294	.	.	.	7	140453136	140453136	A	T	7:g.140453136A>T	ENST00000288602.6:c.1799T>A	0.36		43	77		101	279	15/18
Skin Cutaneous Melanoma (TCGA, PanCancer Atlas)	TCGA-GN-A4U7-06	Melanoma	Cutaneous Melanoma	V600E	OncoKB: Oncogenic, level_1;CIViC: Predictive: 153, Prognostic: 18, Diagnostic: 3;MyCancerGenome: present;CancerHotspot: yes;3DHotspot: yes	MutationAssessor: impact: neutral, score: 0.65;SIFT: impact: deleterious, score: 0;Polyphen-2: impact: probably_damaging, score: 0.963	Missense_Mutation	SNP	Gain	23294	.	.	.	7	140453136	140453136	A	T	7:g.140453136A>T	ENST00000288602.6:c.1799T>A	0.57		98	74		89	206	15/18
Skin Cutaneous Melanoma (TCGA, PanCancer Atlas)	TCGA-GN-A4U8-06	Melanoma	Cutaneous Melanoma	V600E	OncoKB: Oncogenic, level_1;CIViC: Predictive: 153, Prognostic: 18, Diagnostic: 3;MyCancerGenome: present;CancerHotspot: yes;3DHotspot: yes	MutationAssessor: impact: neutral, score: 0.65;SIFT: impact: deleterious, score: 0;Polyphen-2: impact: probably_damaging, score: 0.963	Missense_Mutation	SNP	Diploid	23294	.	.	.	7	140453136	140453136	A	T	7:g.140453136A>T	ENST00000288602.6:c.1799T>A	0.41		54	78		66	340	15/18
Skin Cutaneous Melanoma (TCGA, PanCancer Atlas)	TCGA-GN-A9SD-06	Melanoma	Cutaneous Melanoma	V600E	OncoKB: Oncogenic, level_1;CIViC: Predictive: 153, Prognostic: 18, Diagnostic: 3;MyCancerGenome: present;CancerHotspot: yes;3DHotspot: yes	MutationAssessor: impact: neutral, score: 0.65;SIFT: impact: deleterious, score: 0;Polyphen-2: impact: probably_damaging, score: 0.963	Missense_Mutation	SNP	Gain	23294	.	.	.	7	140453136	140453136	A	T	7:g.140453136A>T	ENST00000288602.6:c.1799T>A	0.46		32	38		68	127	15/18
Skin Cutaneous Melanoma (TCGA, PanCancer Atlas)	TCGA-HR-A2OH-06	Melanoma	Cutaneous Melanoma	V600E	OncoKB: Oncogenic, level_1;CIViC: Predictive: 153, Prognostic: 18, Diagnostic: 3;MyCancerGenome: present;CancerHotspot: yes;3DHotspot: yes	MutationAssessor: impact: neutral, score: 0.65;SIFT: impact: deleterious, score: 0;Polyphen-2: impact: probably_damaging, score: 0.963	Missense_Mutation	SNP	Gain	23294	.	.	.	7	140453136	140453136	A	T	7:g.140453136A>T	ENST00000288602.6:c.1799T>A	0.38		34	56		53	120	15/18
Skin Cutaneous Melanoma (TCGA, PanCancer Atlas)	TCGA-IH-A3EA-01	Melanoma	Cutaneous Melanoma	V600E	OncoKB: Oncogenic, level_1;CIViC: Predictive: 153, Prognostic: 18, Diagnostic: 3;MyCancerGenome: present;CancerHotspot: yes;3DHotspot: yes	MutationAssessor: impact: neutral, score: 0.65;SIFT: impact: deleterious, score: 0;Polyphen-2: impact: probably_damaging, score: 0.963	Missense_Mutation	SNP		23294	.	.	.	7	140453136	140453136	A	T	7:g.140453136A>T	ENST00000288602.6:c.1799T>A	0.61		83	54		95	1267	15/18
Skin Cutaneous Melanoma (TCGA, PanCancer Atlas)	TCGA-LH-A9QB-06	Melanoma	Cutaneous Melanoma	V600E	OncoKB: Oncogenic, level_1;CIViC: Predictive: 153, Prognostic: 18, Diagnostic: 3;MyCancerGenome: present;CancerHotspot: yes;3DHotspot: yes	MutationAssessor: impact: neutral, score: 0.65;SIFT: impact: deleterious, score: 0;Polyphen-2: impact: probably_damaging, score: 0.963	Missense_Mutation	SNP	Gain	23294	.	.	.	7	140453136	140453136	A	T	7:g.140453136A>T	ENST00000288602.6:c.1799T>A	0.87		74	11		59	209	15/18
Skin Cutaneous Melanoma (TCGA, PanCancer Atlas)	TCGA-OD-A75X-06	Melanoma	Cutaneous Melanoma	V600E	OncoKB: Oncogenic, level_1;CIViC: Predictive: 153, Prognostic: 18, Diagnostic: 3;MyCancerGenome: present;CancerHotspot: yes;3DHotspot: yes	MutationAssessor: impact: neutral, score: 0.65;SIFT: impact: deleterious, score: 0;Polyphen-2: impact: probably_damaging, score: 0.963	Missense_Mutation	SNP	Diploid	23294	.	.	.	7	140453136	140453136	A	T	7:g.140453136A>T	ENST00000288602.6:c.1799T>A	0.46		37	44		101	868	15/18
Skin Cutaneous Melanoma (TCGA, PanCancer Atlas)	TCGA-QB-A6FS-06	Melanoma	Cutaneous Melanoma	V600E	OncoKB: Oncogenic, level_1;CIViC: Predictive: 153, Prognostic: 18, Diagnostic: 3;MyCancerGenome: present;CancerHotspot: yes;3DHotspot: yes	MutationAssessor: impact: neutral, score: 0.65;SIFT: impact: deleterious, score: 0;Polyphen-2: impact: probably_damaging, score: 0.963	Missense_Mutation	SNP	Gain	23294	.	.	.	7	140453136	140453136	A	T	7:g.140453136A>T	ENST00000288602.6:c.1799T>A	0.57		68	52		74	966	15/18
Skin Cutaneous Melanoma (TCGA, PanCancer Atlas)	TCGA-W3-AA1Q-06	Melanoma	Cutaneous Melanoma	V600E	OncoKB: Oncogenic, level_1;CIViC: Predictive: 153, Prognostic: 18, Diagnostic: 3;MyCancerGenome: present;CancerHotspot: yes;3DHotspot: yes	MutationAssessor: impact: neutral, score: 0.65;SIFT: impact: deleterious, score: 0;Polyphen-2: impact: probably_damaging, score: 0.963	Missense_Mutation	SNP	Diploid	23294	.	.	.	7	140453136	140453136	A	T	7:g.140453136A>T	ENST00000288602.6:c.1799T>A	0.75		51	17		62	771	15/18
Skin Cutaneous Melanoma (TCGA, PanCancer Atlas)	TCGA-W3-AA1R-06	Melanoma	Cutaneous Melanoma	V600E	OncoKB: Oncogenic, level_1;CIViC: Predictive: 153, Prognostic: 18, Diagnostic: 3;MyCancerGenome: present;CancerHotspot: yes;3DHotspot: yes	MutationAssessor: impact: neutral, score: 0.65;SIFT: impact: deleterious, score: 0;Polyphen-2: impact: probably_damaging, score: 0.963	Missense_Mutation	SNP	Amp	23294	.	.	.	7	140453136	140453136	A	T	7:g.140453136A>T	ENST00000288602.6:c.1799T>A	0.65		87	46		65	1463	15/18
Skin Cutaneous Melanoma (TCGA, PanCancer Atlas)	TCGA-W3-AA1W-06	Melanoma	Cutaneous Melanoma	V600E	OncoKB: Oncogenic, level_1;CIViC: Predictive: 153, Prognostic: 18, Diagnostic: 3;MyCancerGenome: present;CancerHotspot: yes;3DHotspot: yes	MutationAssessor: impact: neutral, score: 0.65;SIFT: impact: deleterious, score: 0;Polyphen-2: impact: probably_damaging, score: 0.963	Missense_Mutation	SNP	Gain	23294	.	.	.	7	140453136	140453136	A	T	7:g.140453136A>T	ENST00000288602.6:c.1799T>A	0.24		16	52		52	586	15/18
Skin Cutaneous Melanoma (TCGA, PanCancer Atlas)	TCGA-W3-AA21-06	Melanoma	Cutaneous Melanoma	V600E	OncoKB: Oncogenic, level_1;CIViC: Predictive: 153, Prognostic: 18, Diagnostic: 3;MyCancerGenome: present;CancerHotspot: yes;3DHotspot: yes	MutationAssessor: impact: neutral, score: 0.65;SIFT: impact: deleterious, score: 0;Polyphen-2: impact: probably_damaging, score: 0.963	Missense_Mutation	SNP	Gain	23294	.	.	.	7	140453136	140453136	A	T	7:g.140453136A>T	ENST00000288602.6:c.1799T>A	0.69		70	32		73	429	15/18
Skin Cutaneous Melanoma (TCGA, PanCancer Atlas)	TCGA-WE-A8K5-06	Melanoma	Cutaneous Melanoma	V600E	OncoKB: Oncogenic, level_1;CIViC: Predictive: 153, Prognostic: 18, Diagnostic: 3;MyCancerGenome: present;CancerHotspot: yes;3DHotspot: yes	MutationAssessor: impact: neutral, score: 0.65;SIFT: impact: deleterious, score: 0;Polyphen-2: impact: probably_damaging, score: 0.963	Missense_Mutation	SNP	Amp	23294	.	.	.	7	140453136	140453136	A	T	7:g.140453136A>T	ENST00000288602.6:c.1799T>A	0.4		68	100		90	948	15/18
Skin Cutaneous Melanoma (TCGA, PanCancer Atlas)	TCGA-WE-A8K6-06	Melanoma	Cutaneous Melanoma	V600E	OncoKB: Oncogenic, level_1;CIViC: Predictive: 153, Prognostic: 18, Diagnostic: 3;MyCancerGenome: present;CancerHotspot: yes;3DHotspot: yes	MutationAssessor: impact: neutral, score: 0.65;SIFT: impact: deleterious, score: 0;Polyphen-2: impact: probably_damaging, score: 0.963	Missense_Mutation	SNP	Gain	23294	.	.	.	7	140453136	140453136	A	T	7:g.140453136A>T	ENST00000288602.6:c.1799T>A	0.46		43	50		67	215	15/18
Skin Cutaneous Melanoma (TCGA, PanCancer Atlas)	TCGA-WE-A8ZQ-06	Melanoma	Cutaneous Melanoma	V600E	OncoKB: Oncogenic, level_1;CIViC: Predictive: 153, Prognostic: 18, Diagnostic: 3;MyCancerGenome: present;CancerHotspot: yes;3DHotspot: yes	MutationAssessor: impact: neutral, score: 0.65;SIFT: impact: deleterious, score: 0;Polyphen-2: impact: probably_damaging, score: 0.963	Missense_Mutation	SNP	Gain	23294	.	.	.	7	140453136	140453136	A	T	7:g.140453136A>T	ENST00000288602.6:c.1799T>A	0.68		104	50		91	151	15/18
Skin Cutaneous Melanoma (TCGA, PanCancer Atlas)	TCGA-WE-A8ZT-06	Melanoma	Cutaneous Melanoma	V600E	OncoKB: Oncogenic, level_1;CIViC: Predictive: 153, Prognostic: 18, Diagnostic: 3;MyCancerGenome: present;CancerHotspot: yes;3DHotspot: yes	MutationAssessor: impact: neutral, score: 0.65;SIFT: impact: deleterious, score: 0;Polyphen-2: impact: probably_damaging, score: 0.963	Missense_Mutation	SNP	Diploid	23294	.	.	.	7	140453136	140453136	A	T	7:g.140453136A>T	ENST00000288602.6:c.1799T>A	0.36		31	54		92	390	15/18
Skin Cutaneous Melanoma (TCGA, PanCancer Atlas)	TCGA-WE-A8ZX-06	Melanoma	Cutaneous Melanoma	V600E	OncoKB: Oncogenic, level_1;CIViC: Predictive: 153, Prognostic: 18, Diagnostic: 3;MyCancerGenome: present;CancerHotspot: yes;3DHotspot: yes	MutationAssessor: impact: neutral, score: 0.65;SIFT: impact: deleterious, score: 0;Polyphen-2: impact: probably_damaging, score: 0.963	Missense_Mutation	SNP	Gain	23294	.	.	.	7	140453136	140453136	A	T	7:g.140453136A>T	ENST00000288602.6:c.1799T>A	0.41		50	72		80	467	15/18
Skin Cutaneous Melanoma (TCGA, PanCancer Atlas)	TCGA-WE-AAA0-06	Melanoma	Cutaneous Melanoma	V600E	OncoKB: Oncogenic, level_1;CIViC: Predictive: 153, Prognostic: 18, Diagnostic: 3;MyCancerGenome: present;CancerHotspot: yes;3DHotspot: yes	MutationAssessor: impact: neutral, score: 0.65;SIFT: impact: deleterious, score: 0;Polyphen-2: impact: probably_damaging, score: 0.963	Missense_Mutation	SNP	Diploid	23294	.	.	.	7	140453136	140453136	A	T	7:g.140453136A>T	ENST00000288602.6:c.1799T>A	0.35		23	42		51	1221	15/18
Skin Cutaneous Melanoma (TCGA, PanCancer Atlas)	TCGA-WE-AAA4-06	Melanoma	Cutaneous Melanoma	V600E	OncoKB: Oncogenic, level_1;CIViC: Predictive: 153, Prognostic: 18, Diagnostic: 3;MyCancerGenome: present;CancerHotspot: yes;3DHotspot: yes	MutationAssessor: impact: neutral, score: 0.65;SIFT: impact: deleterious, score: 0;Polyphen-2: impact: probably_damaging, score: 0.963	Missense_Mutation	SNP	Diploid	23294	.	.	.	7	140453136	140453136	A	T	7:g.140453136A>T	ENST00000288602.6:c.1799T>A	0.12		8	57		63	201	15/18
Skin Cutaneous Melanoma (TCGA, PanCancer Atlas)	TCGA-YD-A9TB-06	Melanoma	Cutaneous Melanoma	V600E	OncoKB: Oncogenic, level_1;CIViC: Predictive: 153, Prognostic: 18, Diagnostic: 3;MyCancerGenome: present;CancerHotspot: yes;3DHotspot: yes	MutationAssessor: impact: neutral, score: 0.65;SIFT: impact: deleterious, score: 0;Polyphen-2: impact: probably_damaging, score: 0.963	Missense_Mutation	SNP	Gain	23294	.	.	.	7	140453136	140453136	A	T	7:g.140453136A>T	ENST00000288602.6:c.1799T>A	0.51		43	42		64	279	15/18
Skin Cutaneous Melanoma (TCGA, PanCancer Atlas)	TCGA-Z2-A8RT-06	Melanoma	Cutaneous Melanoma	V600E	OncoKB: Oncogenic, level_1;CIViC: Predictive: 153, Prognostic: 18, Diagnostic: 3;MyCancerGenome: present;CancerHotspot: yes;3DHotspot: yes	MutationAssessor: impact: neutral, score: 0.65;SIFT: impact: deleterious, score: 0;Polyphen-2: impact: probably_damaging, score: 0.963	Missense_Mutation	SNP	Amp	23294	.	.	.	7	140453136	140453136	A	T	7:g.140453136A>T	ENST00000288602.6:c.1799T>A	0.47		65	74		79	2423	15/18
Skin Cutaneous Melanoma (TCGA, PanCancer Atlas)	TCGA-Z2-AA3V-06	Melanoma	Cutaneous Melanoma	V600E	OncoKB: Oncogenic, level_1;CIViC: Predictive: 153, Prognostic: 18, Diagnostic: 3;MyCancerGenome: present;CancerHotspot: yes;3DHotspot: yes	MutationAssessor: impact: neutral, score: 0.65;SIFT: impact: deleterious, score: 0;Polyphen-2: impact: probably_damaging, score: 0.963	Missense_Mutation	SNP	Diploid	23294	.	.	.	7	140453136	140453136	A	T	7:g.140453136A>T	ENST00000288602.6:c.1799T>A	0.18		13	58		61	361	15/18
Skin Cutaneous Melanoma (TCGA, PanCancer Atlas)	TCGA-BF-A3DL-01	Melanoma	Cutaneous Melanoma	V600M	OncoKB: Likely Oncogenic, level_1;CIViC: Predictive: 1;MyCancerGenome: present;CancerHotspot: yes;3DHotspot: yes	MutationAssessor: impact: neutral, score: 0.795;SIFT: impact: deleterious, score: 0;Polyphen-2: impact: possibly_damaging, score: 0.695	Missense_Mutation	SNP		23294	.	.	.	7	140453137	140453137	C	T	7:g.140453137C>T	ENST00000288602.6:c.1798G>A	0.45		63	78		112	373	15/18
Skin Cutaneous Melanoma (TCGA, PanCancer Atlas)	TCGA-BF-A3DM-01	Melanoma	Cutaneous Melanoma	V600M	OncoKB: Likely Oncogenic, level_1;CIViC: Predictive: 1;MyCancerGenome: present;CancerHotspot: yes;3DHotspot: yes	MutationAssessor: impact: neutral, score: 0.795;SIFT: impact: deleterious, score: 0;Polyphen-2: impact: possibly_damaging, score: 0.695	Missense_Mutation	SNP		23294	.	.	.	7	140453137	140453137	C	T	7:g.140453137C>T	ENST00000288602.6:c.1798G>A	0.41		28	41		42	382	15/18
Skin Cutaneous Melanoma (TCGA, PanCancer Atlas)	TCGA-BF-A5EQ-01	Melanoma	Cutaneous Melanoma	V600M	OncoKB: Likely Oncogenic, level_1;CIViC: Predictive: 1;MyCancerGenome: present;CancerHotspot: yes;3DHotspot: yes	MutationAssessor: impact: neutral, score: 0.795;SIFT: impact: deleterious, score: 0;Polyphen-2: impact: possibly_damaging, score: 0.695	Missense_Mutation	SNP		23294	.	.	.	7	140453137	140453137	C	T	7:g.140453137C>T	ENST00000288602.6:c.1798G>A	0.4		35	53		84	500	15/18
Skin Cutaneous Melanoma (TCGA, PanCancer Atlas)	TCGA-BF-A5ER-01	Melanoma	Cutaneous Melanoma	V600M	OncoKB: Likely Oncogenic, level_1;CIViC: Predictive: 1;MyCancerGenome: present;CancerHotspot: yes;3DHotspot: yes	MutationAssessor: impact: neutral, score: 0.795;SIFT: impact: deleterious, score: 0;Polyphen-2: impact: possibly_damaging, score: 0.695	Missense_Mutation	SNP		23294	.	.	.	7	140453137	140453137	C	T	7:g.140453137C>T	ENST00000288602.6:c.1798G>A	0.54		58	49		98	159	15/18
Skin Cutaneous Melanoma (TCGA, PanCancer Atlas)	TCGA-BF-AAP0-06	Melanoma	Cutaneous Melanoma	V600M	OncoKB: Likely Oncogenic, level_1;CIViC: Predictive: 1;MyCancerGenome: present;CancerHotspot: yes;3DHotspot: yes	MutationAssessor: impact: neutral, score: 0.795;SIFT: impact: deleterious, score: 0;Polyphen-2: impact: possibly_damaging, score: 0.695	Missense_Mutation	SNP	Gain	23294	.	.	.	7	140453137	140453137	C	T	7:g.140453137C>T	ENST00000288602.6:c.1798G>A	0.45		53	64		63	388	15/18
Skin Cutaneous Melanoma (TCGA, PanCancer Atlas)	TCGA-D3-A1QA-06	Melanoma	Cutaneous Melanoma	V600M	OncoKB: Likely Oncogenic, level_1;CIViC: Predictive: 1;MyCancerGenome: present;CancerHotspot: yes;3DHotspot: yes	MutationAssessor: impact: neutral, score: 0.795;SIFT: impact: deleterious, score: 0;Polyphen-2: impact: possibly_damaging, score: 0.695	Missense_Mutation	SNP	Gain	23294	.	.	.	7	140453137	140453137	C	T	7:g.140453137C>T	ENST00000288602.6:c.1798G>A	0.86		66	11		36	1123	15/18
Skin Cutaneous Melanoma (TCGA, PanCancer Atlas)	TCGA-D3-A8GO-06	Melanoma	Cutaneous Melanoma	V600M	OncoKB: Likely Oncogenic, level_1;CIViC: Predictive: 1;MyCancerGenome: present;CancerHotspot: yes;3DHotspot: yes	MutationAssessor: impact: neutral, score: 0.795;SIFT: impact: deleterious, score: 0;Polyphen-2: impact: possibly_damaging, score: 0.695	Missense_Mutation	SNP	Gain	23294	.	.	.	7	140453137	140453137	C	T	7:g.140453137C>T	ENST00000288602.6:c.1798G>A	0.39		59	93		91	464	15/18
Skin Cutaneous Melanoma (TCGA, PanCancer Atlas)	TCGA-DA-A1I0-06	Melanoma	Cutaneous Melanoma	V600M	OncoKB: Likely Oncogenic, level_1;CIViC: Predictive: 1;MyCancerGenome: present;CancerHotspot: yes;3DHotspot: yes	MutationAssessor: impact: neutral, score: 0.795;SIFT: impact: deleterious, score: 0;Polyphen-2: impact: possibly_damaging, score: 0.695	Missense_Mutation	SNP	Gain	23294	.	.	.	7	140453137	140453137	C	T	7:g.140453137C>T	ENST00000288602.6:c.1798G>A	0.56		118	92		99	415	15/18
Skin Cutaneous Melanoma (TCGA, PanCancer Atlas)	TCGA-DA-A3F8-06	Melanoma	Cutaneous Melanoma	V600M	OncoKB: Likely Oncogenic, level_1;CIViC: Predictive: 1;MyCancerGenome: present;CancerHotspot: yes;3DHotspot: yes	MutationAssessor: impact: neutral, score: 0.795;SIFT: impact: deleterious, score: 0;Polyphen-2: impact: possibly_damaging, score: 0.695	Missense_Mutation	SNP	Amp	23294	.	.	.	7	140453137	140453137	C	T	7:g.140453137C>T	ENST00000288602.6:c.1798G>A	0.33		27	54		111	996	15/18
Skin Cutaneous Melanoma (TCGA, PanCancer Atlas)	TCGA-EB-A3XB-01	Melanoma	Cutaneous Melanoma	V600M	OncoKB: Likely Oncogenic, level_1;CIViC: Predictive: 1;MyCancerGenome: present;CancerHotspot: yes;3DHotspot: yes	MutationAssessor: impact: neutral, score: 0.795;SIFT: impact: deleterious, score: 0;Polyphen-2: impact: possibly_damaging, score: 0.695	Missense_Mutation	SNP		23294	.	.	.	7	140453137	140453137	C	T	7:g.140453137C>T	ENST00000288602.6:c.1798G>A	0.44		74	95		66	427	15/18
Skin Cutaneous Melanoma (TCGA, PanCancer Atlas)	TCGA-EB-A3XC-01	Melanoma	Cutaneous Melanoma	V600M	OncoKB: Likely Oncogenic, level_1;CIViC: Predictive: 1;MyCancerGenome: present;CancerHotspot: yes;3DHotspot: yes	MutationAssessor: impact: neutral, score: 0.795;SIFT: impact: deleterious, score: 0;Polyphen-2: impact: possibly_damaging, score: 0.695	Missense_Mutation	SNP		23294	.	.	.	7	140453137	140453137	C	T	7:g.140453137C>T	ENST00000288602.6:c.1798G>A	0.37		108	187		90	341	15/18
Skin Cutaneous Melanoma (TCGA, PanCancer Atlas)	TCGA-EB-A3XF-01	Melanoma	Cutaneous Melanoma	V600M	OncoKB: Likely Oncogenic, level_1;CIViC: Predictive: 1;MyCancerGenome: present;CancerHotspot: yes;3DHotspot: yes	MutationAssessor: impact: neutral, score: 0.795;SIFT: impact: deleterious, score: 0;Polyphen-2: impact: possibly_damaging, score: 0.695	Missense_Mutation	SNP		23294	.	.	.	7	140453137	140453137	C	T	7:g.140453137C>T	ENST00000288602.6:c.1798G>A	0.44		17	22		112	329	15/18
Skin Cutaneous Melanoma (TCGA, PanCancer Atlas)	TCGA-EB-A5FP-01	Melanoma	Cutaneous Melanoma	V600M	OncoKB: Likely Oncogenic, level_1;CIViC: Predictive: 1;MyCancerGenome: present;CancerHotspot: yes;3DHotspot: yes	MutationAssessor: impact: neutral, score: 0.795;SIFT: impact: deleterious, score: 0;Polyphen-2: impact: possibly_damaging, score: 0.695	Missense_Mutation	SNP		23294	.	.	.	7	140453137	140453137	C	T	7:g.140453137C>T	ENST00000288602.6:c.1798G>A	0.6		72	49		93	329	15/18
Skin Cutaneous Melanoma (TCGA, PanCancer Atlas)	TCGA-EB-A6QY-01	Melanoma	Cutaneous Melanoma	V600M	OncoKB: Likely Oncogenic, level_1;CIViC: Predictive: 1;MyCancerGenome: present;CancerHotspot: yes;3DHotspot: yes	MutationAssessor: impact: neutral, score: 0.795;SIFT: impact: deleterious, score: 0;Polyphen-2: impact: possibly_damaging, score: 0.695	Missense_Mutation	SNP		23294	.	.	.	7	140453137	140453137	C	T	7:g.140453137C>T	ENST00000288602.6:c.1798G>A	0.38		62	100		131	506	15/18
Skin Cutaneous Melanoma (TCGA, PanCancer Atlas)	TCGA-EB-A6R0-01	Melanoma	Cutaneous Melanoma	V600M	OncoKB: Likely Oncogenic, level_1;CIViC: Predictive: 1;MyCancerGenome: present;CancerHotspot: yes;3DHotspot: yes	MutationAssessor: impact: neutral, score: 0.795;SIFT: impact: deleterious, score: 0;Polyphen-2: impact: possibly_damaging, score: 0.695	Missense_Mutation	SNP		23294	.	.	.	7	140453137	140453137	C	T	7:g.140453137C>T	ENST00000288602.6:c.1798G>A	0.52		78	71		87	318	15/18
Skin Cutaneous Melanoma (TCGA, PanCancer Atlas)	TCGA-EE-A183-06	Melanoma	Cutaneous Melanoma	V600M	OncoKB: Likely Oncogenic, level_1;CIViC: Predictive: 1;MyCancerGenome: present;CancerHotspot: yes;3DHotspot: yes	MutationAssessor: impact: neutral, score: 0.795;SIFT: impact: deleterious, score: 0;Polyphen-2: impact: possibly_damaging, score: 0.695	Missense_Mutation	SNP	Gain	23294	.	.	.	7	140453137	140453137	C	T	7:g.140453137C>T	ENST00000288602.6:c.1798G>A	0.39		27	42		66	2156	15/18
Skin Cutaneous Melanoma (TCGA, PanCancer Atlas)	TCGA-EE-A20H-06	Melanoma	Cutaneous Melanoma	V600M	OncoKB: Likely Oncogenic, level_1;CIViC: Predictive: 1;MyCancerGenome: present;CancerHotspot: yes;3DHotspot: yes	MutationAssessor: impact: neutral, score: 0.795;SIFT: impact: deleterious, score: 0;Polyphen-2: impact: possibly_damaging, score: 0.695	Missense_Mutation	SNP	Gain	23294	.	.	.	7	140453137	140453137	C	T	7:g.140453137C>T	ENST00000288602.6:c.1798G>A	0.98		118	3		77	521	15/18
Skin Cutaneous Melanoma (TCGA, PanCancer Atlas)	TCGA-EE-A29E-06	Melanoma	Cutaneous Melanoma	V600M	OncoKB: Likely Oncogenic, level_1;CIViC: Predictive: 1;MyCancerGenome: present;CancerHotspot: yes;3DHotspot: yes	MutationAssessor: impact: neutral, score: 0.795;SIFT: impact: deleterious, score: 0;Polyphen-2: impact: possibly_damaging, score: 0.695	Missense_Mutation	SNP	Gain	23294	.	.	.	7	140453137	140453137	C	T	7:g.140453137C>T	ENST00000288602.6:c.1798G>A	0.85		73	13		91	3621	15/18
Skin Cutaneous Melanoma (TCGA, PanCancer Atlas)	TCGA-EE-A2GB-06	Melanoma	Cutaneous Melanoma	V600M	OncoKB: Likely Oncogenic, level_1;CIViC: Predictive: 1;MyCancerGenome: present;CancerHotspot: yes;3DHotspot: yes	MutationAssessor: impact: neutral, score: 0.795;SIFT: impact: deleterious, score: 0;Polyphen-2: impact: possibly_damaging, score: 0.695	Missense_Mutation	SNP	Gain	23294	.	.	.	7	140453137	140453137	C	T	7:g.140453137C>T	ENST00000288602.6:c.1798G>A	0.65		49	26		93	579	15/18
Skin Cutaneous Melanoma (TCGA, PanCancer Atlas)	TCGA-EE-A2GT-06	Melanoma	Cutaneous Melanoma	V600M	OncoKB: Likely Oncogenic, level_1;CIViC: Predictive: 1;MyCancerGenome: present;CancerHotspot: yes;3DHotspot: yes	MutationAssessor: impact: neutral, score: 0.795;SIFT: impact: deleterious, score: 0;Polyphen-2: impact: possibly_damaging, score: 0.695	Missense_Mutation	SNP	Gain	23294	.	.	.	7	140453137	140453137	C	T	7:g.140453137C>T	ENST00000288602.6:c.1798G>A	0.24		16	50		128	1692	15/18
Skin Cutaneous Melanoma (TCGA, PanCancer Atlas)	TCGA-EE-A2ME-06	Melanoma	Cutaneous Melanoma	V600M	OncoKB: Likely Oncogenic, level_1;CIViC: Predictive: 1;MyCancerGenome: present;CancerHotspot: yes;3DHotspot: yes	MutationAssessor: impact: neutral, score: 0.795;SIFT: impact: deleterious, score: 0;Polyphen-2: impact: possibly_damaging, score: 0.695	Missense_Mutation	SNP	Diploid	23294	.	.	.	7	140453137	140453137	C	T	7:g.140453137C>T	ENST00000288602.6:c.1798G>A	0.11		11	90		65	523	15/18
Skin Cutaneous Melanoma (TCGA, PanCancer Atlas)	TCGA-ER-A193-06	Melanoma	Cutaneous Melanoma	V600M	OncoKB: Likely Oncogenic, level_1;CIViC: Predictive: 1;MyCancerGenome: present;CancerHotspot: yes;3DHotspot: yes	MutationAssessor: impact: neutral, score: 0.795;SIFT: impact: deleterious, score: 0;Polyphen-2: impact: possibly_damaging, score: 0.695	Missense_Mutation	SNP	Gain	23294	.	.	.	7	140453137	140453137	C	T	7:g.140453137C>T	ENST00000288602.6:c.1798G>A	0.71	0.0096	60	24	1	103	1700	15/18
Skin Cutaneous Melanoma (TCGA, PanCancer Atlas)	TCGA-ER-A19J-06	Melanoma	Cutaneous Melanoma	V600M	OncoKB: Likely Oncogenic, level_1;CIViC: Predictive: 1;MyCancerGenome: present;CancerHotspot: yes;3DHotspot: yes	MutationAssessor: impact: neutral, score: 0.795;SIFT: impact: deleterious, score: 0;Polyphen-2: impact: possibly_damaging, score: 0.695	Missense_Mutation	SNP	Gain	23294	.	.	.	7	140453137	140453137	C	T	7:g.140453137C>T	ENST00000288602.6:c.1798G>A	0.87		55	8		76	186	15/18
Skin Cutaneous Melanoma (TCGA, PanCancer Atlas)	TCGA-ER-A19K-01	Melanoma	Cutaneous Melanoma	V600M	OncoKB: Likely Oncogenic, level_1;CIViC: Predictive: 1;MyCancerGenome: present;CancerHotspot: yes;3DHotspot: yes	MutationAssessor: impact: neutral, score: 0.795;SIFT: impact: deleterious, score: 0;Polyphen-2: impact: possibly_damaging, score: 0.695	Missense_Mutation	SNP		23294	.	.	.	7	140453137	140453137	C	T	7:g.140453137C>T	ENST00000288602.6:c.1798G>A	0.52		40	37		63	389	15/18
Skin Cutaneous Melanoma (TCGA, PanCancer Atlas)	TCGA-ER-A2NC-06	Melanoma	Cutaneous Melanoma	V600M	OncoKB: Likely Oncogenic, level_1;CIViC: Predictive: 1;MyCancerGenome: present;CancerHotspot: yes;3DHotspot: yes	MutationAssessor: impact: neutral, score: 0.795;SIFT: impact: deleterious, score: 0;Polyphen-2: impact: possibly_damaging, score: 0.695	Missense_Mutation	SNP	Diploid	23294	.	.	.	7	140453137	140453137	C	T	7:g.140453137C>T	ENST00000288602.6:c.1798G>A	0.35		20	37		80	350	15/18
Skin Cutaneous Melanoma (TCGA, PanCancer Atlas)	TCGA-ER-A42L-06	Melanoma	Cutaneous Melanoma	V600M	OncoKB: Likely Oncogenic, level_1;CIViC: Predictive: 1;MyCancerGenome: present;CancerHotspot: yes;3DHotspot: yes	MutationAssessor: impact: neutral, score: 0.795;SIFT: impact: deleterious, score: 0;Polyphen-2: impact: possibly_damaging, score: 0.695	Missense_Mutation	SNP	Gain	23294	.	.	.	7	140453137	140453137	C	T	7:g.140453137C>T	ENST00000288602.6:c.1798G>A	0.08		8	88		55	764	15/18
Skin Cutaneous Melanoma (TCGA, PanCancer Atlas)	TCGA-FR-A7UA-06	Melanoma	Cutaneous Melanoma	V600M	OncoKB: Likely Oncogenic, level_1;CIViC: Predictive: 1;MyCancerGenome: present;CancerHotspot: yes;3DHotspot: yes	MutationAssessor: impact: neutral, score: 0.795;SIFT: impact: deleterious, score: 0;Polyphen-2: impact: possibly_damaging, score: 0.695	Missense_Mutation	SNP	Gain	23294	.	.	.	7	140453137	140453137	C	T	7:g.140453137C>T	ENST00000288602.6:c.1798G>A	0.21		23	85		103	153	15/18
Skin Cutaneous Melanoma (TCGA, PanCancer Atlas)	TCGA-FS-A1ZC-06	Melanoma	Cutaneous Melanoma	V600M	OncoKB: Likely Oncogenic, level_1;CIViC: Predictive: 1;MyCancerGenome: present;CancerHotspot: yes;3DHotspot: yes	MutationAssessor: impact: neutral, score: 0.795;SIFT: impact: deleterious, score: 0;Polyphen-2: impact: possibly_damaging, score: 0.695	Missense_Mutation	SNP	Gain	23294	.	.	.	7	140453137	140453137	C	T	7:g.140453137C>T	ENST00000288602.6:c.1798G>A	0.39		36	56		68	751	15/18
Skin Cutaneous Melanoma (TCGA, PanCancer Atlas)	TCGA-GF-A6C9-06	Melanoma	Cutaneous Melanoma	V600M	OncoKB: Likely Oncogenic, level_1;CIViC: Predictive: 1;MyCancerGenome: present;CancerHotspot: yes;3DHotspot: yes	MutationAssessor: impact: neutral, score: 0.795;SIFT: impact: deleterious, score: 0;Polyphen-2: impact: possibly_damaging, score: 0.695	Missense_Mutation	SNP	Gain	23294	.	.	.	7	140453137	140453137	C	T	7:g.140453137C>T	ENST00000288602.6:c.1798G>A	0.22		19	67		91	2318	15/18
Skin Cutaneous Melanoma (TCGA, PanCancer Atlas)	TCGA-IH-A3EA-01	Melanoma	Cutaneous Melanoma	V600M	OncoKB: Likely Oncogenic, level_1;CIViC: Predictive: 1;MyCancerGenome: present;CancerHotspot: yes;3DHotspot: yes	MutationAssessor: impact: neutral, score: 0.795;SIFT: impact: deleterious, score: 0;Polyphen-2: impact: possibly_damaging, score: 0.695	Missense_Mutation	SNP		23294	.	.	.	7	140453137	140453137	C	T	7:g.140453137C>T	ENST00000288602.6:c.1798G>A	0.62		84	52		97	1267	15/18
Skin Cutaneous Melanoma (TCGA, PanCancer Atlas)	TCGA-OD-A75X-06	Melanoma	Cutaneous Melanoma	V600M	OncoKB: Likely Oncogenic, level_1;CIViC: Predictive: 1;MyCancerGenome: present;CancerHotspot: yes;3DHotspot: yes	MutationAssessor: impact: neutral, score: 0.795;SIFT: impact: deleterious, score: 0;Polyphen-2: impact: possibly_damaging, score: 0.695	Missense_Mutation	SNP	Diploid	23294	.	.	.	7	140453137	140453137	C	T	7:g.140453137C>T	ENST00000288602.6:c.1798G>A	0.44		36	46		99	868	15/18
Skin Cutaneous Melanoma (TCGA, PanCancer Atlas)	TCGA-QB-A6FS-06	Melanoma	Cutaneous Melanoma	V600M	OncoKB: Likely Oncogenic, level_1;CIViC: Predictive: 1;MyCancerGenome: present;CancerHotspot: yes;3DHotspot: yes	MutationAssessor: impact: neutral, score: 0.795;SIFT: impact: deleterious, score: 0;Polyphen-2: impact: possibly_damaging, score: 0.695	Missense_Mutation	SNP	Gain	23294	.	.	.	7	140453137	140453137	C	T	7:g.140453137C>T	ENST00000288602.6:c.1798G>A	0.56		71	55		75	966	15/18
Skin Cutaneous Melanoma (TCGA, PanCancer Atlas)	TCGA-W3-AA1Q-06	Melanoma	Cutaneous Melanoma	V600M	OncoKB: Likely Oncogenic, level_1;CIViC: Predictive: 1;MyCancerGenome: present;CancerHotspot: yes;3DHotspot: yes	MutationAssessor: impact: neutral, score: 0.795;SIFT: impact: deleterious, score: 0;Polyphen-2: impact: possibly_damaging, score: 0.695	Missense_Mutation	SNP	Diploid	23294	.	.	.	7	140453137	140453137	C	T	7:g.140453137C>T	ENST00000288602.6:c.1798G>A	0.75		51	17		61	771	15/18
Skin Cutaneous Melanoma (TCGA, PanCancer Atlas)	TCGA-W3-AA1R-06	Melanoma	Cutaneous Melanoma	V600M	OncoKB: Likely Oncogenic, level_1;CIViC: Predictive: 1;MyCancerGenome: present;CancerHotspot: yes;3DHotspot: yes	MutationAssessor: impact: neutral, score: 0.795;SIFT: impact: deleterious, score: 0;Polyphen-2: impact: possibly_damaging, score: 0.695	Missense_Mutation	SNP	Amp	23294	.	.	.	7	140453137	140453137	C	T	7:g.140453137C>T	ENST00000288602.6:c.1798G>A	0.66		89	46		64	1463	15/18
Skin Cutaneous Melanoma (TCGA, PanCancer Atlas)	TCGA-W3-AA1W-06	Melanoma	Cutaneous Melanoma	V600M	OncoKB: Likely Oncogenic, level_1;CIViC: Predictive: 1;MyCancerGenome: present;CancerHotspot: yes;3DHotspot: yes	MutationAssessor: impact: neutral, score: 0.795;SIFT: impact: deleterious, score: 0;Polyphen-2: impact: possibly_damaging, score: 0.695	Missense_Mutation	SNP	Gain	23294	.	.	.	7	140453137	140453137	C	T	7:g.140453137C>T	ENST00000288602.6:c.1798G>A	0.23		16	53		52	586	15/18
Skin Cutaneous Melanoma (TCGA, PanCancer Atlas)	TCGA-W3-AA21-06	Melanoma	Cutaneous Melanoma	V600M	OncoKB: Likely Oncogenic, level_1;CIViC: Predictive: 1;MyCancerGenome: present;CancerHotspot: yes;3DHotspot: yes	MutationAssessor: impact: neutral, score: 0.795;SIFT: impact: deleterious, score: 0;Polyphen-2: impact: possibly_damaging, score: 0.695	Missense_Mutation	SNP	Gain	23294	.	.	.	7	140453137	140453137	C	T	7:g.140453137C>T	ENST00000288602.6:c.1798G>A	0.68		69	32		73	429	15/18
Skin Cutaneous Melanoma (TCGA, PanCancer Atlas)	TCGA-WE-A8K5-06	Melanoma	Cutaneous Melanoma	V600M	OncoKB: Likely Oncogenic, level_1;CIViC: Predictive: 1;MyCancerGenome: present;CancerHotspot: yes;3DHotspot: yes	MutationAssessor: impact: neutral, score: 0.795;SIFT: impact: deleterious, score: 0;Polyphen-2: impact: possibly_damaging, score: 0.695	Missense_Mutation	SNP	Amp	23294	.	.	.	7	140453137	140453137	C	T	7:g.140453137C>T	ENST00000288602.6:c.1798G>A	0.4		66	100		89	948	15/18
Skin Cutaneous Melanoma (TCGA, PanCancer Atlas)	TCGA-YG-AA3O-06	Melanoma	Cutaneous Melanoma	V600M	OncoKB: Likely Oncogenic, level_1;CIViC: Predictive: 1;MyCancerGenome: present;CancerHotspot: yes;3DHotspot: yes	MutationAssessor: impact: neutral, score: 0.795;SIFT: impact: deleterious, score: 0;Polyphen-2: impact: possibly_damaging, score: 0.695	Missense_Mutation	SNP	Gain	23294	.	.	.	7	140453137	140453137	C	T	7:g.140453137C>T	ENST00000288602.6:c.1798G>A	0.66		88	45		50	942	15/18
Skin Cutaneous Melanoma (TCGA, PanCancer Atlas)	TCGA-Z2-A8RT-06	Melanoma	Cutaneous Melanoma	V600M	OncoKB: Likely Oncogenic, level_1;CIViC: Predictive: 1;MyCancerGenome: present;CancerHotspot: yes;3DHotspot: yes	MutationAssessor: impact: neutral, score: 0.795;SIFT: impact: deleterious, score: 0;Polyphen-2: impact: possibly_damaging, score: 0.695	Missense_Mutation	SNP	Amp	23294	.	.	.	7	140453137	140453137	C	T	7:g.140453137C>T	ENST00000288602.6:c.1798G>A	0.47		66	74		80	2423	15/18
Skin Cutaneous Melanoma (TCGA, PanCancer Atlas)	TCGA-D3-A1QA-06	Melanoma	Cutaneous Melanoma	V600G	OncoKB: Likely Oncogenic, level_1;CIViC: Predictive: 1;MyCancerGenome: present;CancerHotspot: yes;3DHotspot: yes	MutationAssessor: impact: low, score: 1.53;SIFT: impact: deleterious, score: 0;Polyphen-2: impact: probably_damaging, score: 0.976	Missense_Mutation	SNP	Gain	23294	.	.	.	7	140453136	140453136	A	C	7:g.140453136A>C	ENST00000288602.6:c.1799T>G	0.84		65	12		36	1123	15/18
Skin Cutaneous Melanoma (TCGA, PanCancer Atlas)	TCGA-EB-A3XC-01	Melanoma	Cutaneous Melanoma	V600G	OncoKB: Likely Oncogenic, level_1;CIViC: Predictive: 1;MyCancerGenome: present;CancerHotspot: yes;3DHotspot: yes	MutationAssessor: impact: low, score: 1.53;SIFT: impact: deleterious, score: 0;Polyphen-2: impact: probably_damaging, score: 0.976	Missense_Mutation	SNP		23294	.	.	.	7	140453136	140453136	A	C	7:g.140453136A>C	ENST00000288602.6:c.1799T>G	0.37		109	184		91	341	15/18
Skin Cutaneous Melanoma (TCGA, PanCancer Atlas)	TCGA-ER-A193-06	Melanoma	Cutaneous Melanoma	V600G	OncoKB: Likely Oncogenic, level_1;CIViC: Predictive: 1;MyCancerGenome: present;CancerHotspot: yes;3DHotspot: yes	MutationAssessor: impact: low, score: 1.53;SIFT: impact: deleterious, score: 0;Polyphen-2: impact: probably_damaging, score: 0.976	Missense_Mutation	SNP	Gain	23294	.	.	.	7	140453136	140453136	A	C	7:g.140453136A>C	ENST00000288602.6:c.1799T>G	0.71		60	24		102	1700	15/18
Skin Cutaneous Melanoma (TCGA, PanCancer Atlas)	TCGA-YG-AA3O-06	Melanoma	Cutaneous Melanoma	V600G	OncoKB: Likely Oncogenic, level_1;CIViC: Predictive: 1;MyCancerGenome: present;CancerHotspot: yes;3DHotspot: yes	MutationAssessor: impact: low, score: 1.53;SIFT: impact: deleterious, score: 0;Polyphen-2: impact: probably_damaging, score: 0.976	Missense_Mutation	SNP	Gain	23294	.	.	.	7	140453136	140453136	A	C	7:g.140453136A>C	ENST00000288602.6:c.1799T>G	0.66		89	46		50	942	15/18
Colorectal Adenocarcinoma (TCGA, PanCancer Atlas)	TCGA-DT-5265-01	Colorectal Adenocarcinoma	Rectal Adenocarcinoma	V600E	OncoKB: Oncogenic, level_1;CIViC: Predictive: 153, Prognostic: 18, Diagnostic: 3;MyCancerGenome: present;CancerHotspot: yes;3DHotspot: yes	MutationAssessor: impact: neutral, score: 0.65;SIFT: impact: deleterious, score: 0;Polyphen-2: impact: probably_damaging, score: 0.963	Missense_Mutation	SNP	Gain	23294	.	.	.	7	140453136	140453136	A	T	7:g.140453136A>T	ENST00000288602.6:c.1799T>A	0.3		19	45		98	81	15/18
Colorectal Adenocarcinoma (TCGA, PanCancer Atlas)	TCGA-A6-2686-01	Colorectal Adenocarcinoma	Colon Adenocarcinoma	V600E	OncoKB: Oncogenic, level_1;CIViC: Predictive: 153, Prognostic: 18, Diagnostic: 3;MyCancerGenome: present;CancerHotspot: yes;3DHotspot: yes	MutationAssessor: impact: neutral, score: 0.65;SIFT: impact: deleterious, score: 0;Polyphen-2: impact: probably_damaging, score: 0.963	Missense_Mutation	SNP	Gain	23294	.	.	.	7	140453136	140453136	A	T	7:g.140453136A>T	ENST00000288602.6:c.1799T>A	0.31		15	33		120	2137	15/18
Colorectal Adenocarcinoma (TCGA, PanCancer Atlas)	TCGA-A6-3809-01	Colorectal Adenocarcinoma	Mucinous Adenocarcinoma of the Colon and Rectum	V600E	OncoKB: Oncogenic, level_1;CIViC: Predictive: 153, Prognostic: 18, Diagnostic: 3;MyCancerGenome: present;CancerHotspot: yes;3DHotspot: yes	MutationAssessor: impact: neutral, score: 0.65;SIFT: impact: deleterious, score: 0;Polyphen-2: impact: probably_damaging, score: 0.963	Missense_Mutation	SNP	Diploid	23294	.	.	.	7	140453136	140453136	A	T	7:g.140453136A>T	ENST00000288602.6:c.1799T>A	0.21		15	56		48	1166	15/18
Colorectal Adenocarcinoma (TCGA, PanCancer Atlas)	TCGA-A6-5661-01	Colorectal Adenocarcinoma	Colon Adenocarcinoma	V600E	OncoKB: Oncogenic, level_1;CIViC: Predictive: 153, Prognostic: 18, Diagnostic: 3;MyCancerGenome: present;CancerHotspot: yes;3DHotspot: yes	MutationAssessor: impact: neutral, score: 0.65;SIFT: impact: deleterious, score: 0;Polyphen-2: impact: probably_damaging, score: 0.963	Missense_Mutation	SNP	Diploid	23294	.	.	.	7	140453136	140453136	A	T	7:g.140453136A>T	ENST00000288602.6:c.1799T>A	0.31		38	85		86	1271	15/18
Colorectal Adenocarcinoma (TCGA, PanCancer Atlas)	TCGA-A6-5665-01	Colorectal Adenocarcinoma	Colon Adenocarcinoma	V600E	OncoKB: Oncogenic, level_1;CIViC: Predictive: 153, Prognostic: 18, Diagnostic: 3;MyCancerGenome: present;CancerHotspot: yes;3DHotspot: yes	MutationAssessor: impact: neutral, score: 0.65;SIFT: impact: deleterious, score: 0;Polyphen-2: impact: probably_damaging, score: 0.963	Missense_Mutation	SNP	Diploid	23294	.	.	.	7	140453136	140453136	A	T	7:g.140453136A>T	ENST00000288602.6:c.1799T>A	0.35		49	91		193	1859	15/18
Colorectal Adenocarcinoma (TCGA, PanCancer Atlas)	TCGA-A6-6649-01	Colorectal Adenocarcinoma	Colon Adenocarcinoma	V600E	OncoKB: Oncogenic, level_1;CIViC: Predictive: 153, Prognostic: 18, Diagnostic: 3;MyCancerGenome: present;CancerHotspot: yes;3DHotspot: yes	MutationAssessor: impact: neutral, score: 0.65;SIFT: impact: deleterious, score: 0;Polyphen-2: impact: probably_damaging, score: 0.963	Missense_Mutation	SNP	Gain	23294	.	.	.	7	140453136	140453136	A	T	7:g.140453136A>T	ENST00000288602.6:c.1799T>A	0.41		32	46		56	118	15/18
Colorectal Adenocarcinoma (TCGA, PanCancer Atlas)	TCGA-A6-6653-01	Colorectal Adenocarcinoma	Colon Adenocarcinoma	V600E	OncoKB: Oncogenic, level_1;CIViC: Predictive: 153, Prognostic: 18, Diagnostic: 3;MyCancerGenome: present;CancerHotspot: yes;3DHotspot: yes	MutationAssessor: impact: neutral, score: 0.65;SIFT: impact: deleterious, score: 0;Polyphen-2: impact: probably_damaging, score: 0.963	Missense_Mutation	SNP	Diploid	23294	.	.	.	7	140453136	140453136	A	T	7:g.140453136A>T	ENST00000288602.6:c.1799T>A	0.33		15	30		84	1067	15/18
Colorectal Adenocarcinoma (TCGA, PanCancer Atlas)	TCGA-AA-3492-01	Colorectal Adenocarcinoma	Colon Adenocarcinoma	V600E	OncoKB: Oncogenic, level_1;CIViC: Predictive: 153, Prognostic: 18, Diagnostic: 3;MyCancerGenome: present;CancerHotspot: yes;3DHotspot: yes	MutationAssessor: impact: neutral, score: 0.65;SIFT: impact: deleterious, score: 0;Polyphen-2: impact: probably_damaging, score: 0.963	Missense_Mutation	SNP	Diploid	23294	.	.	.	7	140453136	140453136	A	T	7:g.140453136A>T	ENST00000288602.6:c.1799T>A	0.53		21	19		44	2014	15/18
Colorectal Adenocarcinoma (TCGA, PanCancer Atlas)	TCGA-AA-3664-01	Colorectal Adenocarcinoma	Colon Adenocarcinoma	V600E	OncoKB: Oncogenic, level_1;CIViC: Predictive: 153, Prognostic: 18, Diagnostic: 3;MyCancerGenome: present;CancerHotspot: yes;3DHotspot: yes	MutationAssessor: impact: neutral, score: 0.65;SIFT: impact: deleterious, score: 0;Polyphen-2: impact: probably_damaging, score: 0.963	Missense_Mutation	SNP	Diploid	23294	.	.	.	7	140453136	140453136	A	T	7:g.140453136A>T	ENST00000288602.6:c.1799T>A	0.37		59	102		196	145	15/18
Colorectal Adenocarcinoma (TCGA, PanCancer Atlas)	TCGA-AA-3684-01	Colorectal Adenocarcinoma	Mucinous Adenocarcinoma of the Colon and Rectum	V600E	OncoKB: Oncogenic, level_1;CIViC: Predictive: 153, Prognostic: 18, Diagnostic: 3;MyCancerGenome: present;CancerHotspot: yes;3DHotspot: yes	MutationAssessor: impact: neutral, score: 0.65;SIFT: impact: deleterious, score: 0;Polyphen-2: impact: probably_damaging, score: 0.963	Missense_Mutation	SNP	Gain	23294	.	.	.	7	140453136	140453136	A	T	7:g.140453136A>T	ENST00000288602.6:c.1799T>A	0.34		65	128		197	127	15/18
Colorectal Adenocarcinoma (TCGA, PanCancer Atlas)	TCGA-AA-3713-01	Colorectal Adenocarcinoma	Colon Adenocarcinoma	V600E	OncoKB: Oncogenic, level_1;CIViC: Predictive: 153, Prognostic: 18, Diagnostic: 3;MyCancerGenome: present;CancerHotspot: yes;3DHotspot: yes	MutationAssessor: impact: neutral, score: 0.65;SIFT: impact: deleterious, score: 0;Polyphen-2: impact: probably_damaging, score: 0.963	Missense_Mutation	SNP	Diploid	23294	.	.	.	7	140453136	140453136	A	T	7:g.140453136A>T	ENST00000288602.6:c.1799T>A	0.19		20	84		33	1021	15/18
Colorectal Adenocarcinoma (TCGA, PanCancer Atlas)	TCGA-AA-3715-01	Colorectal Adenocarcinoma	Colon Adenocarcinoma	V600E	OncoKB: Oncogenic, level_1;CIViC: Predictive: 153, Prognostic: 18, Diagnostic: 3;MyCancerGenome: present;CancerHotspot: yes;3DHotspot: yes	MutationAssessor: impact: neutral, score: 0.65;SIFT: impact: deleterious, score: 0;Polyphen-2: impact: probably_damaging, score: 0.963	Missense_Mutation	SNP	Diploid	23294	.	.	.	7	140453136	140453136	A	T	7:g.140453136A>T	ENST00000288602.6:c.1799T>A	0.31		28	63		105	2122	15/18
Colorectal Adenocarcinoma (TCGA, PanCancer Atlas)	TCGA-AA-3821-01	Colorectal Adenocarcinoma	Mucinous Adenocarcinoma of the Colon and Rectum	V600E	OncoKB: Oncogenic, level_1;CIViC: Predictive: 153, Prognostic: 18, Diagnostic: 3;MyCancerGenome: present;CancerHotspot: yes;3DHotspot: yes	MutationAssessor: impact: neutral, score: 0.65;SIFT: impact: deleterious, score: 0;Polyphen-2: impact: probably_damaging, score: 0.963	Missense_Mutation	SNP	Diploid	23294	.	.	.	7	140453136	140453136	A	T	7:g.140453136A>T	ENST00000288602.6:c.1799T>A	0.34		56	108		77	794	15/18
Colorectal Adenocarcinoma (TCGA, PanCancer Atlas)	TCGA-AA-3833-01	Colorectal Adenocarcinoma	Colon Adenocarcinoma	V600E	OncoKB: Oncogenic, level_1;CIViC: Predictive: 153, Prognostic: 18, Diagnostic: 3;MyCancerGenome: present;CancerHotspot: yes;3DHotspot: yes	MutationAssessor: impact: neutral, score: 0.65;SIFT: impact: deleterious, score: 0;Polyphen-2: impact: probably_damaging, score: 0.963	Missense_Mutation	SNP	Diploid	23294	.	.	.	7	140453136	140453136	A	T	7:g.140453136A>T	ENST00000288602.6:c.1799T>A	0.19		29	125		161	577	15/18
Colorectal Adenocarcinoma (TCGA, PanCancer Atlas)	TCGA-AA-3877-01	Colorectal Adenocarcinoma	Mucinous Adenocarcinoma of the Colon and Rectum	V600E	OncoKB: Oncogenic, level_1;CIViC: Predictive: 153, Prognostic: 18, Diagnostic: 3;MyCancerGenome: present;CancerHotspot: yes;3DHotspot: yes	MutationAssessor: impact: neutral, score: 0.65;SIFT: impact: deleterious, score: 0;Polyphen-2: impact: probably_damaging, score: 0.963	Missense_Mutation	SNP	Gain	23294	.	.	.	7	140453136	140453136	A	T	7:g.140453136A>T	ENST00000288602.6:c.1799T>A	0.25		45	137		89	1083	15/18
Colorectal Adenocarcinoma (TCGA, PanCancer Atlas)	TCGA-AA-3947-01	Colorectal Adenocarcinoma	Mucinous Adenocarcinoma of the Colon and Rectum	V600E	OncoKB: Oncogenic, level_1;CIViC: Predictive: 153, Prognostic: 18, Diagnostic: 3;MyCancerGenome: present;CancerHotspot: yes;3DHotspot: yes	MutationAssessor: impact: neutral, score: 0.65;SIFT: impact: deleterious, score: 0;Polyphen-2: impact: probably_damaging, score: 0.963	Missense_Mutation	SNP	Diploid	23294	.	.	.	7	140453136	140453136	A	T	7:g.140453136A>T	ENST00000288602.6:c.1799T>A	0.42		31	42		100	2296	15/18
Colorectal Adenocarcinoma (TCGA, PanCancer Atlas)	TCGA-AA-3949-01	Colorectal Adenocarcinoma	Mucinous Adenocarcinoma of the Colon and Rectum	V600E	OncoKB: Oncogenic, level_1;CIViC: Predictive: 153, Prognostic: 18, Diagnostic: 3;MyCancerGenome: present;CancerHotspot: yes;3DHotspot: yes	MutationAssessor: impact: neutral, score: 0.65;SIFT: impact: deleterious, score: 0;Polyphen-2: impact: probably_damaging, score: 0.963	Missense_Mutation	SNP	Diploid	23294	.	.	.	7	140453136	140453136	A	T	7:g.140453136A>T	ENST00000288602.6:c.1799T>A	0.21		35	135		74	1166	15/18
Colorectal Adenocarcinoma (TCGA, PanCancer Atlas)	TCGA-AA-3966-01	Colorectal Adenocarcinoma	Mucinous Adenocarcinoma of the Colon and Rectum	V600E	OncoKB: Oncogenic, level_1;CIViC: Predictive: 153, Prognostic: 18, Diagnostic: 3;MyCancerGenome: present;CancerHotspot: yes;3DHotspot: yes	MutationAssessor: impact: neutral, score: 0.65;SIFT: impact: deleterious, score: 0;Polyphen-2: impact: probably_damaging, score: 0.963	Missense_Mutation	SNP	ShallowDel	23294	.	.	.	7	140453136	140453136	A	T	7:g.140453136A>T	ENST00000288602.6:c.1799T>A	0.54		36	31		120	1093	15/18
Colorectal Adenocarcinoma (TCGA, PanCancer Atlas)	TCGA-AA-A01P-01	Colorectal Adenocarcinoma	Colon Adenocarcinoma	V600E	OncoKB: Oncogenic, level_1;CIViC: Predictive: 153, Prognostic: 18, Diagnostic: 3;MyCancerGenome: present;CancerHotspot: yes;3DHotspot: yes	MutationAssessor: impact: neutral, score: 0.65;SIFT: impact: deleterious, score: 0;Polyphen-2: impact: probably_damaging, score: 0.963	Missense_Mutation	SNP	Diploid	23294	.	.	.	7	140453136	140453136	A	T	7:g.140453136A>T	ENST00000288602.6:c.1799T>A	0.27		18	49		79	849	15/18
Colorectal Adenocarcinoma (TCGA, PanCancer Atlas)	TCGA-AA-A022-01	Colorectal Adenocarcinoma	Colon Adenocarcinoma	V600E	OncoKB: Oncogenic, level_1;CIViC: Predictive: 153, Prognostic: 18, Diagnostic: 3;MyCancerGenome: present;CancerHotspot: yes;3DHotspot: yes	MutationAssessor: impact: neutral, score: 0.65;SIFT: impact: deleterious, score: 0;Polyphen-2: impact: probably_damaging, score: 0.963	Missense_Mutation	SNP	Diploid	23294	.	.	.	7	140453136	140453136	A	T	7:g.140453136A>T	ENST00000288602.6:c.1799T>A	0.37		34	59		88	1467	15/18
Colorectal Adenocarcinoma (TCGA, PanCancer Atlas)	TCGA-AA-A02R-01	Colorectal Adenocarcinoma	Colon Adenocarcinoma	V600E	OncoKB: Oncogenic, level_1;CIViC: Predictive: 153, Prognostic: 18, Diagnostic: 3;MyCancerGenome: present;CancerHotspot: yes;3DHotspot: yes	MutationAssessor: impact: neutral, score: 0.65;SIFT: impact: deleterious, score: 0;Polyphen-2: impact: probably_damaging, score: 0.963	Missense_Mutation	SNP	Diploid	23294	.	.	.	7	140453136	140453136	A	T	7:g.140453136A>T	ENST00000288602.6:c.1799T>A	0.57		89	68		94	1090	15/18
Colorectal Adenocarcinoma (TCGA, PanCancer Atlas)	TCGA-AD-5900-01	Colorectal Adenocarcinoma	Mucinous Adenocarcinoma of the Colon and Rectum	V600E	OncoKB: Oncogenic, level_1;CIViC: Predictive: 153, Prognostic: 18, Diagnostic: 3;MyCancerGenome: present;CancerHotspot: yes;3DHotspot: yes	MutationAssessor: impact: neutral, score: 0.65;SIFT: impact: deleterious, score: 0;Polyphen-2: impact: probably_damaging, score: 0.963	Missense_Mutation	SNP	Diploid	23294	.	.	.	7	140453136	140453136	A	T	7:g.140453136A>T	ENST00000288602.6:c.1799T>A	0.25		31	93		167	1477	15/18
Colorectal Adenocarcinoma (TCGA, PanCancer Atlas)	TCGA-AD-6889-01	Colorectal Adenocarcinoma	Colon Adenocarcinoma	V600E	OncoKB: Oncogenic, level_1;CIViC: Predictive: 153, Prognostic: 18, Diagnostic: 3;MyCancerGenome: present;CancerHotspot: yes;3DHotspot: yes	MutationAssessor: impact: neutral, score: 0.65;SIFT: impact: deleterious, score: 0;Polyphen-2: impact: probably_damaging, score: 0.963	Missense_Mutation	SNP	Diploid	23294	.	.	.	7	140453136	140453136	A	T	7:g.140453136A>T	ENST00000288602.6:c.1799T>A	0.38		21	34		71	1703	15/18
Colorectal Adenocarcinoma (TCGA, PanCancer Atlas)	TCGA-AD-A5EJ-01	Colorectal Adenocarcinoma	Colon Adenocarcinoma	V600E	OncoKB: Oncogenic, level_1;CIViC: Predictive: 153, Prognostic: 18, Diagnostic: 3;MyCancerGenome: present;CancerHotspot: yes;3DHotspot: yes	MutationAssessor: impact: neutral, score: 0.65;SIFT: impact: deleterious, score: 0;Polyphen-2: impact: probably_damaging, score: 0.963	Missense_Mutation	SNP	Diploid	23294	.	.	.	7	140453136	140453136	A	T	7:g.140453136A>T	ENST00000288602.6:c.1799T>A	0.19		11	47		58	1444	15/18
Colorectal Adenocarcinoma (TCGA, PanCancer Atlas)	TCGA-AM-5821-01	Colorectal Adenocarcinoma	Colon Adenocarcinoma	V600E	OncoKB: Oncogenic, level_1;CIViC: Predictive: 153, Prognostic: 18, Diagnostic: 3;MyCancerGenome: present;CancerHotspot: yes;3DHotspot: yes	MutationAssessor: impact: neutral, score: 0.65;SIFT: impact: deleterious, score: 0;Polyphen-2: impact: probably_damaging, score: 0.963	Missense_Mutation	SNP	Diploid	23294	.	.	.	7	140453136	140453136	A	T	7:g.140453136A>T	ENST00000288602.6:c.1799T>A	0.28		19	48		139	1208	15/18
Colorectal Adenocarcinoma (TCGA, PanCancer Atlas)	TCGA-AU-6004-01	Colorectal Adenocarcinoma	Colon Adenocarcinoma	V600E	OncoKB: Oncogenic, level_1;CIViC: Predictive: 153, Prognostic: 18, Diagnostic: 3;MyCancerGenome: present;CancerHotspot: yes;3DHotspot: yes	MutationAssessor: impact: neutral, score: 0.65;SIFT: impact: deleterious, score: 0;Polyphen-2: impact: probably_damaging, score: 0.963	Missense_Mutation	SNP	Diploid	23294	.	.	.	7	140453136	140453136	A	T	7:g.140453136A>T	ENST00000288602.6:c.1799T>A	0.28		32	82		53	967	15/18
Colorectal Adenocarcinoma (TCGA, PanCancer Atlas)	TCGA-AY-6196-01	Colorectal Adenocarcinoma	Mucinous Adenocarcinoma of the Colon and Rectum	V600E	OncoKB: Oncogenic, level_1;CIViC: Predictive: 153, Prognostic: 18, Diagnostic: 3;MyCancerGenome: present;CancerHotspot: yes;3DHotspot: yes	MutationAssessor: impact: neutral, score: 0.65;SIFT: impact: deleterious, score: 0;Polyphen-2: impact: probably_damaging, score: 0.963	Missense_Mutation	SNP	Gain	23294	.	.	.	7	140453136	140453136	A	T	7:g.140453136A>T	ENST00000288602.6:c.1799T>A	0.35		36	67		48	213	15/18
Colorectal Adenocarcinoma (TCGA, PanCancer Atlas)	TCGA-AZ-4614-01	Colorectal Adenocarcinoma	Colon Adenocarcinoma	V600E	OncoKB: Oncogenic, level_1;CIViC: Predictive: 153, Prognostic: 18, Diagnostic: 3;MyCancerGenome: present;CancerHotspot: yes;3DHotspot: yes	MutationAssessor: impact: neutral, score: 0.65;SIFT: impact: deleterious, score: 0;Polyphen-2: impact: probably_damaging, score: 0.963	Missense_Mutation	SNP	Diploid	23294	.	.	.	7	140453136	140453136	A	T	7:g.140453136A>T	ENST00000288602.6:c.1799T>A	0.48		24	26		65	180	15/18
Colorectal Adenocarcinoma (TCGA, PanCancer Atlas)	TCGA-AZ-4615-01	Colorectal Adenocarcinoma	Colon Adenocarcinoma	V600E	OncoKB: Oncogenic, level_1;CIViC: Predictive: 153, Prognostic: 18, Diagnostic: 3;MyCancerGenome: present;CancerHotspot: yes;3DHotspot: yes	MutationAssessor: impact: neutral, score: 0.65;SIFT: impact: deleterious, score: 0;Polyphen-2: impact: probably_damaging, score: 0.963	Missense_Mutation	SNP	Diploid	23294	.	.	.	7	140453136	140453136	A	T	7:g.140453136A>T	ENST00000288602.6:c.1799T>A	0.5		25	25		26	836	15/18
Colorectal Adenocarcinoma (TCGA, PanCancer Atlas)	TCGA-AZ-6598-01	Colorectal Adenocarcinoma	Colon Adenocarcinoma	V600E	OncoKB: Oncogenic, level_1;CIViC: Predictive: 153, Prognostic: 18, Diagnostic: 3;MyCancerGenome: present;CancerHotspot: yes;3DHotspot: yes	MutationAssessor: impact: neutral, score: 0.65;SIFT: impact: deleterious, score: 0;Polyphen-2: impact: probably_damaging, score: 0.963	Missense_Mutation	SNP	Gain	23294	.	.	.	7	140453136	140453136	A	T	7:g.140453136A>T	ENST00000288602.6:c.1799T>A	0.25		25	76		55	2318	15/18
Colorectal Adenocarcinoma (TCGA, PanCancer Atlas)	TCGA-CK-4951-01	Colorectal Adenocarcinoma	Mucinous Adenocarcinoma of the Colon and Rectum	V600E	OncoKB: Oncogenic, level_1;CIViC: Predictive: 153, Prognostic: 18, Diagnostic: 3;MyCancerGenome: present;CancerHotspot: yes;3DHotspot: yes	MutationAssessor: impact: neutral, score: 0.65;SIFT: impact: deleterious, score: 0;Polyphen-2: impact: probably_damaging, score: 0.963	Missense_Mutation	SNP	Diploid	23294	.	.	.	7	140453136	140453136	A	T	7:g.140453136A>T	ENST00000288602.6:c.1799T>A	0.19		8	34		81	4196	15/18
Colorectal Adenocarcinoma (TCGA, PanCancer Atlas)	TCGA-CK-4952-01	Colorectal Adenocarcinoma	Mucinous Adenocarcinoma of the Colon and Rectum	V600E	OncoKB: Oncogenic, level_1;CIViC: Predictive: 153, Prognostic: 18, Diagnostic: 3;MyCancerGenome: present;CancerHotspot: yes;3DHotspot: yes	MutationAssessor: impact: neutral, score: 0.65;SIFT: impact: deleterious, score: 0;Polyphen-2: impact: probably_damaging, score: 0.963	Missense_Mutation	SNP	Diploid	23294	.	.	.	7	140453136	140453136	A	T	7:g.140453136A>T	ENST00000288602.6:c.1799T>A	0.38		13	21		31	140	15/18
Colorectal Adenocarcinoma (TCGA, PanCancer Atlas)	TCGA-CK-6746-01	Colorectal Adenocarcinoma	Colon Adenocarcinoma	V600E	OncoKB: Oncogenic, level_1;CIViC: Predictive: 153, Prognostic: 18, Diagnostic: 3;MyCancerGenome: present;CancerHotspot: yes;3DHotspot: yes	MutationAssessor: impact: neutral, score: 0.65;SIFT: impact: deleterious, score: 0;Polyphen-2: impact: probably_damaging, score: 0.963	Missense_Mutation	SNP	Diploid	23294	.	.	.	7	140453136	140453136	A	T	7:g.140453136A>T	ENST00000288602.6:c.1799T>A	0.45		25	30		68	1197	15/18
Colorectal Adenocarcinoma (TCGA, PanCancer Atlas)	TCGA-CM-5861-01	Colorectal Adenocarcinoma	Colon Adenocarcinoma	V600E	OncoKB: Oncogenic, level_1;CIViC: Predictive: 153, Prognostic: 18, Diagnostic: 3;MyCancerGenome: present;CancerHotspot: yes;3DHotspot: yes	MutationAssessor: impact: neutral, score: 0.65;SIFT: impact: deleterious, score: 0;Polyphen-2: impact: probably_damaging, score: 0.963	Missense_Mutation	SNP	Diploid	23294	.	.	.	7	140453136	140453136	A	T	7:g.140453136A>T	ENST00000288602.6:c.1799T>A	0.39		44	69		80	1364	15/18
Colorectal Adenocarcinoma (TCGA, PanCancer Atlas)	TCGA-CM-6171-01	Colorectal Adenocarcinoma	Colon Adenocarcinoma	V600E	OncoKB: Oncogenic, level_1;CIViC: Predictive: 153, Prognostic: 18, Diagnostic: 3;MyCancerGenome: present;CancerHotspot: yes;3DHotspot: yes	MutationAssessor: impact: neutral, score: 0.65;SIFT: impact: deleterious, score: 0;Polyphen-2: impact: probably_damaging, score: 0.963	Missense_Mutation	SNP	Diploid	23294	.	.	.	7	140453136	140453136	A	T	7:g.140453136A>T	ENST00000288602.6:c.1799T>A	0.43		57	75		118	1149	15/18
Colorectal Adenocarcinoma (TCGA, PanCancer Atlas)	TCGA-D5-6534-01	Colorectal Adenocarcinoma	Mucinous Adenocarcinoma of the Colon and Rectum	V600E	OncoKB: Oncogenic, level_1;CIViC: Predictive: 153, Prognostic: 18, Diagnostic: 3;MyCancerGenome: present;CancerHotspot: yes;3DHotspot: yes	MutationAssessor: impact: neutral, score: 0.65;SIFT: impact: deleterious, score: 0;Polyphen-2: impact: probably_damaging, score: 0.963	Missense_Mutation	SNP	Gain	23294	.	.	.	7	140453136	140453136	A	T	7:g.140453136A>T	ENST00000288602.6:c.1799T>A	0.14		13	78		85	152	15/18
Colorectal Adenocarcinoma (TCGA, PanCancer Atlas)	TCGA-D5-6540-01	Colorectal Adenocarcinoma	Mucinous Adenocarcinoma of the Colon and Rectum	V600E	OncoKB: Oncogenic, level_1;CIViC: Predictive: 153, Prognostic: 18, Diagnostic: 3;MyCancerGenome: present;CancerHotspot: yes;3DHotspot: yes	MutationAssessor: impact: neutral, score: 0.65;SIFT: impact: deleterious, score: 0;Polyphen-2: impact: probably_damaging, score: 0.963	Missense_Mutation	SNP	Diploid	23294	.	.	.	7	140453136	140453136	A	T	7:g.140453136A>T	ENST00000288602.6:c.1799T>A	0.43		38	50		61	1191	15/18
Colorectal Adenocarcinoma (TCGA, PanCancer Atlas)	TCGA-D5-6928-01	Colorectal Adenocarcinoma	Mucinous Adenocarcinoma of the Colon and Rectum	V600E	OncoKB: Oncogenic, level_1;CIViC: Predictive: 153, Prognostic: 18, Diagnostic: 3;MyCancerGenome: present;CancerHotspot: yes;3DHotspot: yes	MutationAssessor: impact: neutral, score: 0.65;SIFT: impact: deleterious, score: 0;Polyphen-2: impact: probably_damaging, score: 0.963	Missense_Mutation	SNP	Diploid	23294	.	.	.	7	140453136	140453136	A	T	7:g.140453136A>T	ENST00000288602.6:c.1799T>A	0.21		8	30		48	1604	15/18
Colorectal Adenocarcinoma (TCGA, PanCancer Atlas)	TCGA-D5-6930-01	Colorectal Adenocarcinoma	Mucinous Adenocarcinoma of the Colon and Rectum	V600E	OncoKB: Oncogenic, level_1;CIViC: Predictive: 153, Prognostic: 18, Diagnostic: 3;MyCancerGenome: present;CancerHotspot: yes;3DHotspot: yes	MutationAssessor: impact: neutral, score: 0.65;SIFT: impact: deleterious, score: 0;Polyphen-2: impact: probably_damaging, score: 0.963	Missense_Mutation	SNP	Diploid	23294	.	.	.	7	140453136	140453136	A	T	7:g.140453136A>T	ENST00000288602.6:c.1799T>A	0.18		11	49		42	1215	15/18
Colorectal Adenocarcinoma (TCGA, PanCancer Atlas)	TCGA-DM-A1HB-01	Colorectal Adenocarcinoma	Colon Adenocarcinoma	V600E	OncoKB: Oncogenic, level_1;CIViC: Predictive: 153, Prognostic: 18, Diagnostic: 3;MyCancerGenome: present;CancerHotspot: yes;3DHotspot: yes	MutationAssessor: impact: neutral, score: 0.65;SIFT: impact: deleterious, score: 0;Polyphen-2: impact: probably_damaging, score: 0.963	Missense_Mutation	SNP	Diploid	23294	.	.	.	7	140453136	140453136	A	T	7:g.140453136A>T	ENST00000288602.6:c.1799T>A	0.39		42	67		75	1119	15/18
Colorectal Adenocarcinoma (TCGA, PanCancer Atlas)	TCGA-F4-6570-01	Colorectal Adenocarcinoma	Colon Adenocarcinoma	V600E	OncoKB: Oncogenic, level_1;CIViC: Predictive: 153, Prognostic: 18, Diagnostic: 3;MyCancerGenome: present;CancerHotspot: yes;3DHotspot: yes	MutationAssessor: impact: neutral, score: 0.65;SIFT: impact: deleterious, score: 0;Polyphen-2: impact: probably_damaging, score: 0.963	Missense_Mutation	SNP	Diploid	23294	.	.	.	7	140453136	140453136	A	T	7:g.140453136A>T	ENST00000288602.6:c.1799T>A	0.25		11	33		64	1638	15/18
Colorectal Adenocarcinoma (TCGA, PanCancer Atlas)	TCGA-G4-6299-01	Colorectal Adenocarcinoma	Colon Adenocarcinoma	V600E	OncoKB: Oncogenic, level_1;CIViC: Predictive: 153, Prognostic: 18, Diagnostic: 3;MyCancerGenome: present;CancerHotspot: yes;3DHotspot: yes	MutationAssessor: impact: neutral, score: 0.65;SIFT: impact: deleterious, score: 0;Polyphen-2: impact: probably_damaging, score: 0.963	Missense_Mutation	SNP	Diploid	23294	.	.	.	7	140453136	140453136	A	T	7:g.140453136A>T	ENST00000288602.6:c.1799T>A	0.38		12	20		103	159	15/18
Colorectal Adenocarcinoma (TCGA, PanCancer Atlas)	TCGA-G4-6302-01	Colorectal Adenocarcinoma	Mucinous Adenocarcinoma of the Colon and Rectum	V600E	OncoKB: Oncogenic, level_1;CIViC: Predictive: 153, Prognostic: 18, Diagnostic: 3;MyCancerGenome: present;CancerHotspot: yes;3DHotspot: yes	MutationAssessor: impact: neutral, score: 0.65;SIFT: impact: deleterious, score: 0;Polyphen-2: impact: probably_damaging, score: 0.963	Missense_Mutation	SNP	Diploid	23294	.	.	.	7	140453136	140453136	A	T	7:g.140453136A>T	ENST00000288602.6:c.1799T>A	0.11		14	113		33	941	15/18
Colorectal Adenocarcinoma (TCGA, PanCancer Atlas)	TCGA-G4-6321-01	Colorectal Adenocarcinoma	Colon Adenocarcinoma	V600E	OncoKB: Oncogenic, level_1;CIViC: Predictive: 153, Prognostic: 18, Diagnostic: 3;MyCancerGenome: present;CancerHotspot: yes;3DHotspot: yes	MutationAssessor: impact: neutral, score: 0.65;SIFT: impact: deleterious, score: 0;Polyphen-2: impact: probably_damaging, score: 0.963	Missense_Mutation	SNP	Diploid	23294	.	.	.	7	140453136	140453136	A	T	7:g.140453136A>T	ENST00000288602.6:c.1799T>A	0.33		38	78		45	73	15/18
Colorectal Adenocarcinoma (TCGA, PanCancer Atlas)	TCGA-G4-6586-01	Colorectal Adenocarcinoma	Colon Adenocarcinoma	V600E	OncoKB: Oncogenic, level_1;CIViC: Predictive: 153, Prognostic: 18, Diagnostic: 3;MyCancerGenome: present;CancerHotspot: yes;3DHotspot: yes	MutationAssessor: impact: neutral, score: 0.65;SIFT: impact: deleterious, score: 0;Polyphen-2: impact: probably_damaging, score: 0.963	Missense_Mutation	SNP	Diploid	23294	.	.	.	7	140453136	140453136	A	T	7:g.140453136A>T	ENST00000288602.6:c.1799T>A	0.31		22	48		103	1113	15/18
Colorectal Adenocarcinoma (TCGA, PanCancer Atlas)	TCGA-G4-6588-01	Colorectal Adenocarcinoma	Colon Adenocarcinoma	V600E	OncoKB: Oncogenic, level_1;CIViC: Predictive: 153, Prognostic: 18, Diagnostic: 3;MyCancerGenome: present;CancerHotspot: yes;3DHotspot: yes	MutationAssessor: impact: neutral, score: 0.65;SIFT: impact: deleterious, score: 0;Polyphen-2: impact: probably_damaging, score: 0.963	Missense_Mutation	SNP	Diploid	23294	.	.	.	7	140453136	140453136	A	T	7:g.140453136A>T	ENST00000288602.6:c.1799T>A	0.37		27	46		86	1965	15/18
Colorectal Adenocarcinoma (TCGA, PanCancer Atlas)	TCGA-G4-6628-01	Colorectal Adenocarcinoma	Colon Adenocarcinoma	V600E	OncoKB: Oncogenic, level_1;CIViC: Predictive: 153, Prognostic: 18, Diagnostic: 3;MyCancerGenome: present;CancerHotspot: yes;3DHotspot: yes	MutationAssessor: impact: neutral, score: 0.65;SIFT: impact: deleterious, score: 0;Polyphen-2: impact: probably_damaging, score: 0.963	Missense_Mutation	SNP	Diploid	23294	.	.	.	7	140453136	140453136	A	T	7:g.140453136A>T	ENST00000288602.6:c.1799T>A	0.18		10	45		48	1878	15/18
Colorectal Adenocarcinoma (TCGA, PanCancer Atlas)	TCGA-QG-A5Z2-01	Colorectal Adenocarcinoma	Colon Adenocarcinoma	V600E	OncoKB: Oncogenic, level_1;CIViC: Predictive: 153, Prognostic: 18, Diagnostic: 3;MyCancerGenome: present;CancerHotspot: yes;3DHotspot: yes	MutationAssessor: impact: neutral, score: 0.65;SIFT: impact: deleterious, score: 0;Polyphen-2: impact: probably_damaging, score: 0.963	Missense_Mutation	SNP	Diploid	23294	.	.	.	7	140453136	140453136	A	T	7:g.140453136A>T	ENST00000288602.6:c.1799T>A	0.34		21	40		65	1025	15/18
Skin Cutaneous Melanoma (TCGA, PanCancer Atlas)	TCGA-D3-A2JH-06	Melanoma	Cutaneous Melanoma	K601E	OncoKB: Likely Oncogenic, level_3a;CIViC: Predictive: 4;MyCancerGenome: present;CancerHotspot: yes;3DHotspot: yes	MutationAssessor: impact: low, score: 0.855;SIFT: impact: deleterious, score: 0;Polyphen-2: impact: possibly_damaging, score: 0.825	Missense_Mutation	SNP	Amp	94	.	.	.	7	140453134	140453134	T	C	7:g.140453134T>C	ENST00000288602.6:c.1801A>G	0.41		31	44		83	655	15/18
Skin Cutaneous Melanoma (TCGA, PanCancer Atlas)	TCGA-EB-A24D-01	Melanoma	Cutaneous Melanoma	K601E	OncoKB: Likely Oncogenic, level_3a;CIViC: Predictive: 4;MyCancerGenome: present;CancerHotspot: yes;3DHotspot: yes	MutationAssessor: impact: low, score: 0.855;SIFT: impact: deleterious, score: 0;Polyphen-2: impact: possibly_damaging, score: 0.825	Missense_Mutation	SNP		94	.	.	.	7	140453134	140453134	T	C	7:g.140453134T>C	ENST00000288602.6:c.1801A>G	0.51		60	58		48	699	15/18
Skin Cutaneous Melanoma (TCGA, PanCancer Atlas)	TCGA-EE-A2MQ-06	Melanoma	Cutaneous Melanoma	K601E	OncoKB: Likely Oncogenic, level_3a;CIViC: Predictive: 4;MyCancerGenome: present;CancerHotspot: yes;3DHotspot: yes	MutationAssessor: impact: low, score: 0.855;SIFT: impact: deleterious, score: 0;Polyphen-2: impact: possibly_damaging, score: 0.825	Missense_Mutation	SNP	Gain	94	.	.	.	7	140453134	140453134	T	C	7:g.140453134T>C	ENST00000288602.6:c.1801A>G	0.53		58	52		61	624	15/18
Skin Cutaneous Melanoma (TCGA, PanCancer Atlas)	TCGA-EE-A3AA-06	Melanoma	Cutaneous Melanoma	K601E	OncoKB: Likely Oncogenic, level_3a;CIViC: Predictive: 4;MyCancerGenome: present;CancerHotspot: yes;3DHotspot: yes	MutationAssessor: impact: low, score: 0.855;SIFT: impact: deleterious, score: 0;Polyphen-2: impact: possibly_damaging, score: 0.825	Missense_Mutation	SNP	Gain	94	.	.	.	7	140453134	140453134	T	C	7:g.140453134T>C	ENST00000288602.6:c.1801A>G	0.23		19	63		32	2743	15/18
Skin Cutaneous Melanoma (TCGA, PanCancer Atlas)	TCGA-EE-A3JH-06	Melanoma	Cutaneous Melanoma	K601E	OncoKB: Likely Oncogenic, level_3a;CIViC: Predictive: 4;MyCancerGenome: present;CancerHotspot: yes;3DHotspot: yes	MutationAssessor: impact: low, score: 0.855;SIFT: impact: deleterious, score: 0;Polyphen-2: impact: possibly_damaging, score: 0.825	Missense_Mutation	SNP	ShallowDel	94	.	.	.	7	140453134	140453134	T	C	7:g.140453134T>C	ENST00000288602.6:c.1801A>G	0.15		9	51		140	143	15/18
Skin Cutaneous Melanoma (TCGA, PanCancer Atlas)	TCGA-EE-A2A0-06	Melanoma	Cutaneous Melanoma	L597Q	OncoKB: Oncogenic, level_3a;CIViC: Predictive: 3;MyCancerGenome: present;CancerHotspot: yes;3DHotspot: yes	MutationAssessor: impact: medium, score: 2.63;SIFT: impact: deleterious, score: 0;Polyphen-2: impact: probably_damaging, score: 1	Missense_Mutation	SNP	Gain	55	.	.	.	7	140453145	140453145	A	T	7:g.140453145A>T	ENST00000288602.6:c.1790T>A	0.37		37	62		51	523	15/18
Skin Cutaneous Melanoma (TCGA, PanCancer Atlas)	TCGA-DA-A1IA-06	Melanoma	Cutaneous Melanoma	AGK-BRAF	OncoKB: Oncogenic, level_3a;CIViC: Predictive: 2;MyCancerGenome: not present;CancerHotspot: no;3DHotspot: no	MutationAssessor: NA;SIFT: NA;Polyphen-2: NA	fusion	FUSION	Gain				WashU	NA	-1												316
Ovarian Serous Cystadenocarcinoma (TCGA, PanCancer Atlas)	TCGA-61-1724-01	Ovarian Epithelial Tumor	Serous Ovarian Cancer	KDM7A-BRAF	OncoKB: Likely Oncogenic, level_3a;CIViC: NA;MyCancerGenome: not present;CancerHotspot: no;3DHotspot: no	MutationAssessor: NA;SIFT: NA;Polyphen-2: NA	fusion	FUSION	Gain				WashU	NA	-1
Skin Cutaneous Melanoma (TCGA, PanCancer Atlas)	TCGA-BF-A5EP-01	Melanoma	Cutaneous Melanoma	BRAF-ATG7	OncoKB: Likely Oncogenic, level_3a;CIViC: NA;MyCancerGenome: not present;CancerHotspot: no;3DHotspot: no	MutationAssessor: NA;SIFT: NA;Polyphen-2: NA	fusion	FUSION					WashU	NA	-1												144
Skin Cutaneous Melanoma (TCGA, PanCancer Atlas)	TCGA-BF-A5EP-01	Melanoma	Cutaneous Melanoma	BRAF-HIBADH	OncoKB: Likely Oncogenic, level_3a;CIViC: NA;MyCancerGenome: not present;CancerHotspot: no;3DHotspot: no	MutationAssessor: NA;SIFT: NA;Polyphen-2: NA	fusion	FUSION					WashU	NA	-1												144
Skin Cutaneous Melanoma (TCGA, PanCancer Atlas)	TCGA-BF-A5EP-01	Melanoma	Cutaneous Melanoma	HIBADH-BRAF	OncoKB: Likely Oncogenic, level_3a;CIViC: NA;MyCancerGenome: not present;CancerHotspot: no;3DHotspot: no	MutationAssessor: NA;SIFT: NA;Polyphen-2: NA	fusion	FUSION					WashU	NA	-1												144
Skin Cutaneous Melanoma (TCGA, PanCancer Atlas)	TCGA-BF-A5EP-01	Melanoma	Cutaneous Melanoma	ATG7-BRAF	OncoKB: Likely Oncogenic, level_3a;CIViC: NA;MyCancerGenome: not present;CancerHotspot: no;3DHotspot: no	MutationAssessor: NA;SIFT: NA;Polyphen-2: NA	fusion	FUSION					WashU	NA	-1												144
Skin Cutaneous Melanoma (TCGA, PanCancer Atlas)	TCGA-D3-A2JC-06	Melanoma	Cutaneous Melanoma	TAX1BP1-BRAF	OncoKB: Likely Oncogenic, level_3a;CIViC: NA;MyCancerGenome: not present;CancerHotspot: no;3DHotspot: no	MutationAssessor: NA;SIFT: NA;Polyphen-2: NA	fusion	FUSION	Gain				WashU	NA	-1												3148
Skin Cutaneous Melanoma (TCGA, PanCancer Atlas)	TCGA-FS-A1ZU-06	Melanoma	Cutaneous Melanoma	CDC27-BRAF	OncoKB: Likely Oncogenic, level_3a;CIViC: NA;MyCancerGenome: not present;CancerHotspot: no;3DHotspot: no	MutationAssessor: NA;SIFT: NA;Polyphen-2: NA	fusion	FUSION	Gain				WashU	NA	-1												154
Thyroid Carcinoma (TCGA, PanCancer Atlas)	TCGA-4C-A93U-01	Well-Differentiated Thyroid Cancer	Papillary Thyroid Cancer	V600E	OncoKB: Oncogenic, level_3b;CIViC: Predictive: 153, Prognostic: 18, Diagnostic: 3;MyCancerGenome: present;CancerHotspot: yes;3DHotspot: yes	MutationAssessor: impact: neutral, score: 0.65;SIFT: impact: deleterious, score: 0;Polyphen-2: impact: probably_damaging, score: 0.963	Missense_Mutation	SNP	Diploid	23294	.	.	.	7	140453136	140453136	A	T	7:g.140453136A>T	ENST00000288602.6:c.1799T>A	0.32		25	53		90	45	15/18
Thyroid Carcinoma (TCGA, PanCancer Atlas)	TCGA-BJ-A0Z3-01	Well-Differentiated Thyroid Cancer	Papillary Thyroid Cancer	V600E	OncoKB: Oncogenic, level_3b;CIViC: Predictive: 153, Prognostic: 18, Diagnostic: 3;MyCancerGenome: present;CancerHotspot: yes;3DHotspot: yes	MutationAssessor: impact: neutral, score: 0.65;SIFT: impact: deleterious, score: 0;Polyphen-2: impact: probably_damaging, score: 0.963	Missense_Mutation	SNP	Diploid	23294	.	.	.	7	140453136	140453136	A	T	7:g.140453136A>T	ENST00000288602.6:c.1799T>A	0.26		26	75		149	6	15/18
Thyroid Carcinoma (TCGA, PanCancer Atlas)	TCGA-BJ-A0Z9-01	Well-Differentiated Thyroid Cancer	Papillary Thyroid Cancer	V600E	OncoKB: Oncogenic, level_3b;CIViC: Predictive: 153, Prognostic: 18, Diagnostic: 3;MyCancerGenome: present;CancerHotspot: yes;3DHotspot: yes	MutationAssessor: impact: neutral, score: 0.65;SIFT: impact: deleterious, score: 0;Polyphen-2: impact: probably_damaging, score: 0.963	Missense_Mutation	SNP	Diploid	23294	.	.	.	7	140453136	140453136	A	T	7:g.140453136A>T	ENST00000288602.6:c.1799T>A	0.3		20	46		140	18	15/18
Thyroid Carcinoma (TCGA, PanCancer Atlas)	TCGA-BJ-A0ZB-01	Well-Differentiated Thyroid Cancer	Papillary Thyroid Cancer	V600E	OncoKB: Oncogenic, level_3b;CIViC: Predictive: 153, Prognostic: 18, Diagnostic: 3;MyCancerGenome: present;CancerHotspot: yes;3DHotspot: yes	MutationAssessor: impact: neutral, score: 0.65;SIFT: impact: deleterious, score: 0;Polyphen-2: impact: probably_damaging, score: 0.963	Missense_Mutation	SNP	Diploid	23294	.	.	.	7	140453136	140453136	A	T	7:g.140453136A>T	ENST00000288602.6:c.1799T>A	0.37		40	67		147	40	15/18
Thyroid Carcinoma (TCGA, PanCancer Atlas)	TCGA-BJ-A0ZH-01	Well-Differentiated Thyroid Cancer	Papillary Thyroid Cancer	V600E	OncoKB: Oncogenic, level_3b;CIViC: Predictive: 153, Prognostic: 18, Diagnostic: 3;MyCancerGenome: present;CancerHotspot: yes;3DHotspot: yes	MutationAssessor: impact: neutral, score: 0.65;SIFT: impact: deleterious, score: 0;Polyphen-2: impact: probably_damaging, score: 0.963	Missense_Mutation	SNP	Diploid	23294	.	.	.	7	140453136	140453136	A	T	7:g.140453136A>T	ENST00000288602.6:c.1799T>A	0.3		34	78		105	20	15/18
Thyroid Carcinoma (TCGA, PanCancer Atlas)	TCGA-BJ-A18Z-01	Well-Differentiated Thyroid Cancer	Papillary Thyroid Cancer	V600E	OncoKB: Oncogenic, level_3b;CIViC: Predictive: 153, Prognostic: 18, Diagnostic: 3;MyCancerGenome: present;CancerHotspot: yes;3DHotspot: yes	MutationAssessor: impact: neutral, score: 0.65;SIFT: impact: deleterious, score: 0;Polyphen-2: impact: probably_damaging, score: 0.963	Missense_Mutation	SNP	Diploid	23294	.	.	.	7	140453136	140453136	A	T	7:g.140453136A>T	ENST00000288602.6:c.1799T>A	0.23		21	69		183	20	15/18
Thyroid Carcinoma (TCGA, PanCancer Atlas)	TCGA-BJ-A28R-01	Well-Differentiated Thyroid Cancer	Papillary Thyroid Cancer	V600E	OncoKB: Oncogenic, level_3b;CIViC: Predictive: 153, Prognostic: 18, Diagnostic: 3;MyCancerGenome: present;CancerHotspot: yes;3DHotspot: yes	MutationAssessor: impact: neutral, score: 0.65;SIFT: impact: deleterious, score: 0;Polyphen-2: impact: probably_damaging, score: 0.963	Missense_Mutation	SNP	Diploid	23294	.	.	.	7	140453136	140453136	A	T	7:g.140453136A>T	ENST00000288602.6:c.1799T>A	0.39	0.0087	39	62	1	114	8	15/18
Thyroid Carcinoma (TCGA, PanCancer Atlas)	TCGA-BJ-A28X-01	Well-Differentiated Thyroid Cancer	Papillary Thyroid Cancer	V600E	OncoKB: Oncogenic, level_3b;CIViC: Predictive: 153, Prognostic: 18, Diagnostic: 3;MyCancerGenome: present;CancerHotspot: yes;3DHotspot: yes	MutationAssessor: impact: neutral, score: 0.65;SIFT: impact: deleterious, score: 0;Polyphen-2: impact: probably_damaging, score: 0.963	Missense_Mutation	SNP	Diploid	23294	.	.	.	7	140453136	140453136	A	T	7:g.140453136A>T	ENST00000288602.6:c.1799T>A	0.18		31	143		52	5	15/18
Thyroid Carcinoma (TCGA, PanCancer Atlas)	TCGA-BJ-A290-01	Well-Differentiated Thyroid Cancer	Papillary Thyroid Cancer	V600E	OncoKB: Oncogenic, level_3b;CIViC: Predictive: 153, Prognostic: 18, Diagnostic: 3;MyCancerGenome: present;CancerHotspot: yes;3DHotspot: yes	MutationAssessor: impact: neutral, score: 0.65;SIFT: impact: deleterious, score: 0;Polyphen-2: impact: probably_damaging, score: 0.963	Missense_Mutation	SNP	Diploid	23294	.	.	.	7	140453136	140453136	A	T	7:g.140453136A>T	ENST00000288602.6:c.1799T>A	0.39		22	34		57	46	15/18
Thyroid Carcinoma (TCGA, PanCancer Atlas)	TCGA-BJ-A2NA-01	Well-Differentiated Thyroid Cancer	Papillary Thyroid Cancer	V600E	OncoKB: Oncogenic, level_3b;CIViC: Predictive: 153, Prognostic: 18, Diagnostic: 3;MyCancerGenome: present;CancerHotspot: yes;3DHotspot: yes	MutationAssessor: impact: neutral, score: 0.65;SIFT: impact: deleterious, score: 0;Polyphen-2: impact: probably_damaging, score: 0.963	Missense_Mutation	SNP	Diploid	23294	.	.	.	7	140453136	140453136	A	T	7:g.140453136A>T	ENST00000288602.6:c.1799T>A	0.25		19	56		76	29	15/18
Thyroid Carcinoma (TCGA, PanCancer Atlas)	TCGA-BJ-A3EZ-01	Well-Differentiated Thyroid Cancer	Papillary Thyroid Cancer	V600E	OncoKB: Oncogenic, level_3b;CIViC: Predictive: 153, Prognostic: 18, Diagnostic: 3;MyCancerGenome: present;CancerHotspot: yes;3DHotspot: yes	MutationAssessor: impact: neutral, score: 0.65;SIFT: impact: deleterious, score: 0;Polyphen-2: impact: probably_damaging, score: 0.963	Missense_Mutation	SNP	Diploid	23294	.	.	.	7	140453136	140453136	A	T	7:g.140453136A>T	ENST00000288602.6:c.1799T>A	0.42		48	66		102	22	15/18
Thyroid Carcinoma (TCGA, PanCancer Atlas)	TCGA-BJ-A3PU-01	Well-Differentiated Thyroid Cancer	Papillary Thyroid Cancer	V600E	OncoKB: Oncogenic, level_3b;CIViC: Predictive: 153, Prognostic: 18, Diagnostic: 3;MyCancerGenome: present;CancerHotspot: yes;3DHotspot: yes	MutationAssessor: impact: neutral, score: 0.65;SIFT: impact: deleterious, score: 0;Polyphen-2: impact: probably_damaging, score: 0.963	Missense_Mutation	SNP	Diploid	23294	.	.	.	7	140453136	140453136	A	T	7:g.140453136A>T	ENST00000288602.6:c.1799T>A	0.37		42	73		151	16	15/18
Thyroid Carcinoma (TCGA, PanCancer Atlas)	TCGA-BJ-A45H-01	Well-Differentiated Thyroid Cancer	Papillary Thyroid Cancer	V600E	OncoKB: Oncogenic, level_3b;CIViC: Predictive: 153, Prognostic: 18, Diagnostic: 3;MyCancerGenome: present;CancerHotspot: yes;3DHotspot: yes	MutationAssessor: impact: neutral, score: 0.65;SIFT: impact: deleterious, score: 0;Polyphen-2: impact: probably_damaging, score: 0.963	Missense_Mutation	SNP	Diploid	23294	.	.	.	7	140453136	140453136	A	T	7:g.140453136A>T	ENST00000288602.6:c.1799T>A	0.21		14	54		90	9	15/18
Thyroid Carcinoma (TCGA, PanCancer Atlas)	TCGA-BJ-A45I-01	Well-Differentiated Thyroid Cancer	Papillary Thyroid Cancer	V600E	OncoKB: Oncogenic, level_3b;CIViC: Predictive: 153, Prognostic: 18, Diagnostic: 3;MyCancerGenome: present;CancerHotspot: yes;3DHotspot: yes	MutationAssessor: impact: neutral, score: 0.65;SIFT: impact: deleterious, score: 0;Polyphen-2: impact: probably_damaging, score: 0.963	Missense_Mutation	SNP	Diploid	23294	.	.	.	7	140453136	140453136	A	T	7:g.140453136A>T	ENST00000288602.6:c.1799T>A	0.15		7	39		92	8	15/18
Thyroid Carcinoma (TCGA, PanCancer Atlas)	TCGA-BJ-A45J-01	Well-Differentiated Thyroid Cancer	Papillary Thyroid Cancer	V600E	OncoKB: Oncogenic, level_3b;CIViC: Predictive: 153, Prognostic: 18, Diagnostic: 3;MyCancerGenome: present;CancerHotspot: yes;3DHotspot: yes	MutationAssessor: impact: neutral, score: 0.65;SIFT: impact: deleterious, score: 0;Polyphen-2: impact: probably_damaging, score: 0.963	Missense_Mutation	SNP	Diploid	23294	.	.	.	7	140453136	140453136	A	T	7:g.140453136A>T	ENST00000288602.6:c.1799T>A	0.35		24	44		45	9	15/18
Thyroid Carcinoma (TCGA, PanCancer Atlas)	TCGA-BJ-A4O8-01	Well-Differentiated Thyroid Cancer	Papillary Thyroid Cancer	V600E	OncoKB: Oncogenic, level_3b;CIViC: Predictive: 153, Prognostic: 18, Diagnostic: 3;MyCancerGenome: present;CancerHotspot: yes;3DHotspot: yes	MutationAssessor: impact: neutral, score: 0.65;SIFT: impact: deleterious, score: 0;Polyphen-2: impact: probably_damaging, score: 0.963	Missense_Mutation	SNP	Diploid	23294	.	.	.	7	140453136	140453136	A	T	7:g.140453136A>T	ENST00000288602.6:c.1799T>A	0.37		23	40		36	6	15/18
Thyroid Carcinoma (TCGA, PanCancer Atlas)	TCGA-BJ-A4O9-01	Well-Differentiated Thyroid Cancer	Papillary Thyroid Cancer	V600E	OncoKB: Oncogenic, level_3b;CIViC: Predictive: 153, Prognostic: 18, Diagnostic: 3;MyCancerGenome: present;CancerHotspot: yes;3DHotspot: yes	MutationAssessor: impact: neutral, score: 0.65;SIFT: impact: deleterious, score: 0;Polyphen-2: impact: probably_damaging, score: 0.963	Missense_Mutation	SNP	Diploid	23294	.	.	.	7	140453136	140453136	A	T	7:g.140453136A>T	ENST00000288602.6:c.1799T>A	0.5		31	31		33	18	15/18
Thyroid Carcinoma (TCGA, PanCancer Atlas)	TCGA-CE-A3ME-01	Well-Differentiated Thyroid Cancer	Papillary Thyroid Cancer	V600E	OncoKB: Oncogenic, level_3b;CIViC: Predictive: 153, Prognostic: 18, Diagnostic: 3;MyCancerGenome: present;CancerHotspot: yes;3DHotspot: yes	MutationAssessor: impact: neutral, score: 0.65;SIFT: impact: deleterious, score: 0;Polyphen-2: impact: probably_damaging, score: 0.963	Missense_Mutation	SNP	Diploid	23294	.	.	.	7	140453136	140453136	A	T	7:g.140453136A>T	ENST00000288602.6:c.1799T>A	0.39		41	65		154	10	15/18
Thyroid Carcinoma (TCGA, PanCancer Atlas)	TCGA-CE-A483-01	Well-Differentiated Thyroid Cancer	Papillary Thyroid Cancer	V600E	OncoKB: Oncogenic, level_3b;CIViC: Predictive: 153, Prognostic: 18, Diagnostic: 3;MyCancerGenome: present;CancerHotspot: yes;3DHotspot: yes	MutationAssessor: impact: neutral, score: 0.65;SIFT: impact: deleterious, score: 0;Polyphen-2: impact: probably_damaging, score: 0.963	Missense_Mutation	SNP	Diploid	23294	.	.	.	7	140453136	140453136	A	T	7:g.140453136A>T	ENST00000288602.6:c.1799T>A	0.44		16	20		97	4	15/18
Thyroid Carcinoma (TCGA, PanCancer Atlas)	TCGA-DE-A0XZ-01	Well-Differentiated Thyroid Cancer	Papillary Thyroid Cancer	V600E	OncoKB: Oncogenic, level_3b;CIViC: Predictive: 153, Prognostic: 18, Diagnostic: 3;MyCancerGenome: present;CancerHotspot: yes;3DHotspot: yes	MutationAssessor: impact: neutral, score: 0.65;SIFT: impact: deleterious, score: 0;Polyphen-2: impact: probably_damaging, score: 0.963	Missense_Mutation	SNP	Diploid	23294	.	.	.	7	140453136	140453136	A	T	7:g.140453136A>T	ENST00000288602.6:c.1799T>A	0.36		21	37		91	24	15/18
Thyroid Carcinoma (TCGA, PanCancer Atlas)	TCGA-DE-A0Y3-01	Well-Differentiated Thyroid Cancer	Papillary Thyroid Cancer	V600E	OncoKB: Oncogenic, level_3b;CIViC: Predictive: 153, Prognostic: 18, Diagnostic: 3;MyCancerGenome: present;CancerHotspot: yes;3DHotspot: yes	MutationAssessor: impact: neutral, score: 0.65;SIFT: impact: deleterious, score: 0;Polyphen-2: impact: probably_damaging, score: 0.963	Missense_Mutation	SNP	Diploid	23294	.	.	.	7	140453136	140453136	A	T	7:g.140453136A>T	ENST00000288602.6:c.1799T>A	0.43		61	81		119	11	15/18
Thyroid Carcinoma (TCGA, PanCancer Atlas)	TCGA-DE-A4MA-01	Well-Differentiated Thyroid Cancer	Papillary Thyroid Cancer	V600E	OncoKB: Oncogenic, level_3b;CIViC: Predictive: 153, Prognostic: 18, Diagnostic: 3;MyCancerGenome: present;CancerHotspot: yes;3DHotspot: yes	MutationAssessor: impact: neutral, score: 0.65;SIFT: impact: deleterious, score: 0;Polyphen-2: impact: probably_damaging, score: 0.963	Missense_Mutation	SNP	Diploid	23294	.	.	.	7	140453136	140453136	A	T	7:g.140453136A>T	ENST00000288602.6:c.1799T>A	0.42		28	39		47	9	15/18
Thyroid Carcinoma (TCGA, PanCancer Atlas)	TCGA-DE-A4MB-01	Well-Differentiated Thyroid Cancer	Papillary Thyroid Cancer	V600E	OncoKB: Oncogenic, level_3b;CIViC: Predictive: 153, Prognostic: 18, Diagnostic: 3;MyCancerGenome: present;CancerHotspot: yes;3DHotspot: yes	MutationAssessor: impact: neutral, score: 0.65;SIFT: impact: deleterious, score: 0;Polyphen-2: impact: probably_damaging, score: 0.963	Missense_Mutation	SNP	Diploid	23294	.	.	.	7	140453136	140453136	A	T	7:g.140453136A>T	ENST00000288602.6:c.1799T>A	0.36		26	46		99	23	15/18
Thyroid Carcinoma (TCGA, PanCancer Atlas)	TCGA-DE-A4MC-01	Well-Differentiated Thyroid Cancer	Papillary Thyroid Cancer	V600E	OncoKB: Oncogenic, level_3b;CIViC: Predictive: 153, Prognostic: 18, Diagnostic: 3;MyCancerGenome: present;CancerHotspot: yes;3DHotspot: yes	MutationAssessor: impact: neutral, score: 0.65;SIFT: impact: deleterious, score: 0;Polyphen-2: impact: probably_damaging, score: 0.963	Missense_Mutation	SNP	Diploid	23294	.	.	.	7	140453136	140453136	A	T	7:g.140453136A>T	ENST00000288602.6:c.1799T>A	0.36		27	48		80	12	15/18
Thyroid Carcinoma (TCGA, PanCancer Atlas)	TCGA-DE-A4MD-01	Well-Differentiated Thyroid Cancer	Papillary Thyroid Cancer	V600E	OncoKB: Oncogenic, level_3b;CIViC: Predictive: 153, Prognostic: 18, Diagnostic: 3;MyCancerGenome: present;CancerHotspot: yes;3DHotspot: yes	MutationAssessor: impact: neutral, score: 0.65;SIFT: impact: deleterious, score: 0;Polyphen-2: impact: probably_damaging, score: 0.963	Missense_Mutation	SNP	Diploid	23294	.	.	.	7	140453136	140453136	A	T	7:g.140453136A>T	ENST00000288602.6:c.1799T>A	0.38		35	58		49	22	15/18
Thyroid Carcinoma (TCGA, PanCancer Atlas)	TCGA-DE-A69J-01	Well-Differentiated Thyroid Cancer	Papillary Thyroid Cancer	V600E	OncoKB: Oncogenic, level_3b;CIViC: Predictive: 153, Prognostic: 18, Diagnostic: 3;MyCancerGenome: present;CancerHotspot: yes;3DHotspot: yes	MutationAssessor: impact: neutral, score: 0.65;SIFT: impact: deleterious, score: 0;Polyphen-2: impact: probably_damaging, score: 0.963	Missense_Mutation	SNP	Diploid	23294	.	.	.	7	140453136	140453136	A	T	7:g.140453136A>T	ENST00000288602.6:c.1799T>A	0.37		34	58		72	9	15/18
Thyroid Carcinoma (TCGA, PanCancer Atlas)	TCGA-DE-A7U5-01	Well-Differentiated Thyroid Cancer	Papillary Thyroid Cancer	V600E	OncoKB: Oncogenic, level_3b;CIViC: Predictive: 153, Prognostic: 18, Diagnostic: 3;MyCancerGenome: present;CancerHotspot: yes;3DHotspot: yes	MutationAssessor: impact: neutral, score: 0.65;SIFT: impact: deleterious, score: 0;Polyphen-2: impact: probably_damaging, score: 0.963	Missense_Mutation	SNP	Diploid	23294	.	.	.	7	140453136	140453136	A	T	7:g.140453136A>T	ENST00000288602.6:c.1799T>A	0.28		17	43		62	6	15/18
Thyroid Carcinoma (TCGA, PanCancer Atlas)	TCGA-DJ-A13L-01	Well-Differentiated Thyroid Cancer	Papillary Thyroid Cancer	V600E	OncoKB: Oncogenic, level_3b;CIViC: Predictive: 153, Prognostic: 18, Diagnostic: 3;MyCancerGenome: present;CancerHotspot: yes;3DHotspot: yes	MutationAssessor: impact: neutral, score: 0.65;SIFT: impact: deleterious, score: 0;Polyphen-2: impact: probably_damaging, score: 0.963	Missense_Mutation	SNP	Diploid	23294	.	.	.	7	140453136	140453136	A	T	7:g.140453136A>T	ENST00000288602.6:c.1799T>A	0.14		10	63		133	33	15/18
Thyroid Carcinoma (TCGA, PanCancer Atlas)	TCGA-DJ-A13O-01	Well-Differentiated Thyroid Cancer	Papillary Thyroid Cancer	V600E	OncoKB: Oncogenic, level_3b;CIViC: Predictive: 153, Prognostic: 18, Diagnostic: 3;MyCancerGenome: present;CancerHotspot: yes;3DHotspot: yes	MutationAssessor: impact: neutral, score: 0.65;SIFT: impact: deleterious, score: 0;Polyphen-2: impact: probably_damaging, score: 0.963	Missense_Mutation	SNP	Diploid	23294	.	.	.	7	140453136	140453136	A	T	7:g.140453136A>T	ENST00000288602.6:c.1799T>A	0.12		14	99		141	6	15/18
Thyroid Carcinoma (TCGA, PanCancer Atlas)	TCGA-DJ-A13P-01	Well-Differentiated Thyroid Cancer	Papillary Thyroid Cancer	V600E	OncoKB: Oncogenic, level_3b;CIViC: Predictive: 153, Prognostic: 18, Diagnostic: 3;MyCancerGenome: present;CancerHotspot: yes;3DHotspot: yes	MutationAssessor: impact: neutral, score: 0.65;SIFT: impact: deleterious, score: 0;Polyphen-2: impact: probably_damaging, score: 0.963	Missense_Mutation	SNP	Diploid	23294	.	.	.	7	140453136	140453136	A	T	7:g.140453136A>T	ENST00000288602.6:c.1799T>A	0.38		53	85		153	6	15/18
Thyroid Carcinoma (TCGA, PanCancer Atlas)	TCGA-DJ-A13T-01	Well-Differentiated Thyroid Cancer	Papillary Thyroid Cancer	V600E	OncoKB: Oncogenic, level_3b;CIViC: Predictive: 153, Prognostic: 18, Diagnostic: 3;MyCancerGenome: present;CancerHotspot: yes;3DHotspot: yes	MutationAssessor: impact: neutral, score: 0.65;SIFT: impact: deleterious, score: 0;Polyphen-2: impact: probably_damaging, score: 0.963	Missense_Mutation	SNP	Diploid	23294	.	.	.	7	140453136	140453136	A	T	7:g.140453136A>T	ENST00000288602.6:c.1799T>A	0.35		44	81		130	6	15/18
Thyroid Carcinoma (TCGA, PanCancer Atlas)	TCGA-DJ-A13U-01	Well-Differentiated Thyroid Cancer	Papillary Thyroid Cancer	V600E	OncoKB: Oncogenic, level_3b;CIViC: Predictive: 153, Prognostic: 18, Diagnostic: 3;MyCancerGenome: present;CancerHotspot: yes;3DHotspot: yes	MutationAssessor: impact: neutral, score: 0.65;SIFT: impact: deleterious, score: 0;Polyphen-2: impact: probably_damaging, score: 0.963	Missense_Mutation	SNP	Diploid	23294	.	.	.	7	140453136	140453136	A	T	7:g.140453136A>T	ENST00000288602.6:c.1799T>A	0.41		40	57		102	11	15/18
Thyroid Carcinoma (TCGA, PanCancer Atlas)	TCGA-DJ-A13V-01	Well-Differentiated Thyroid Cancer	Papillary Thyroid Cancer	V600E	OncoKB: Oncogenic, level_3b;CIViC: Predictive: 153, Prognostic: 18, Diagnostic: 3;MyCancerGenome: present;CancerHotspot: yes;3DHotspot: yes	MutationAssessor: impact: neutral, score: 0.65;SIFT: impact: deleterious, score: 0;Polyphen-2: impact: probably_damaging, score: 0.963	Missense_Mutation	SNP	Diploid	23294	.	.	.	7	140453136	140453136	A	T	7:g.140453136A>T	ENST00000288602.6:c.1799T>A	0.3		34	81		123	9	15/18
Thyroid Carcinoma (TCGA, PanCancer Atlas)	TCGA-DJ-A13X-01	Well-Differentiated Thyroid Cancer	Papillary Thyroid Cancer	V600E	OncoKB: Oncogenic, level_3b;CIViC: Predictive: 153, Prognostic: 18, Diagnostic: 3;MyCancerGenome: present;CancerHotspot: yes;3DHotspot: yes	MutationAssessor: impact: neutral, score: 0.65;SIFT: impact: deleterious, score: 0;Polyphen-2: impact: probably_damaging, score: 0.963	Missense_Mutation	SNP	Diploid	23294	.	.	.	7	140453136	140453136	A	T	7:g.140453136A>T	ENST00000288602.6:c.1799T>A	0.38		36	59		144	11	15/18
Thyroid Carcinoma (TCGA, PanCancer Atlas)	TCGA-DJ-A1QD-01	Well-Differentiated Thyroid Cancer	Papillary Thyroid Cancer	V600E	OncoKB: Oncogenic, level_3b;CIViC: Predictive: 153, Prognostic: 18, Diagnostic: 3;MyCancerGenome: present;CancerHotspot: yes;3DHotspot: yes	MutationAssessor: impact: neutral, score: 0.65;SIFT: impact: deleterious, score: 0;Polyphen-2: impact: probably_damaging, score: 0.963	Missense_Mutation	SNP	Diploid	23294	.	.	.	7	140453136	140453136	A	T	7:g.140453136A>T	ENST00000288602.6:c.1799T>A	0.3		18	42		76	10	15/18
Thyroid Carcinoma (TCGA, PanCancer Atlas)	TCGA-DJ-A1QE-01	Well-Differentiated Thyroid Cancer	Papillary Thyroid Cancer	V600E	OncoKB: Oncogenic, level_3b;CIViC: Predictive: 153, Prognostic: 18, Diagnostic: 3;MyCancerGenome: present;CancerHotspot: yes;3DHotspot: yes	MutationAssessor: impact: neutral, score: 0.65;SIFT: impact: deleterious, score: 0;Polyphen-2: impact: probably_damaging, score: 0.963	Missense_Mutation	SNP	Diploid	23294	.	.	.	7	140453136	140453136	A	T	7:g.140453136A>T	ENST00000288602.6:c.1799T>A	0.53		35	31		75	17	15/18
Thyroid Carcinoma (TCGA, PanCancer Atlas)	TCGA-DJ-A1QF-01	Well-Differentiated Thyroid Cancer	Papillary Thyroid Cancer	V600E	OncoKB: Oncogenic, level_3b;CIViC: Predictive: 153, Prognostic: 18, Diagnostic: 3;MyCancerGenome: present;CancerHotspot: yes;3DHotspot: yes	MutationAssessor: impact: neutral, score: 0.65;SIFT: impact: deleterious, score: 0;Polyphen-2: impact: probably_damaging, score: 0.963	Missense_Mutation	SNP	Diploid	23294	.	.	.	7	140453136	140453136	A	T	7:g.140453136A>T	ENST00000288602.6:c.1799T>A	0.4		31	47		97	5	15/18
Thyroid Carcinoma (TCGA, PanCancer Atlas)	TCGA-DJ-A1QH-01	Well-Differentiated Thyroid Cancer	Papillary Thyroid Cancer	V600E	OncoKB: Oncogenic, level_3b;CIViC: Predictive: 153, Prognostic: 18, Diagnostic: 3;MyCancerGenome: present;CancerHotspot: yes;3DHotspot: yes	MutationAssessor: impact: neutral, score: 0.65;SIFT: impact: deleterious, score: 0;Polyphen-2: impact: probably_damaging, score: 0.963	Missense_Mutation	SNP	Diploid	23294	.	.	.	7	140453136	140453136	A	T	7:g.140453136A>T	ENST00000288602.6:c.1799T>A	0.46		33	39		88	17	15/18
Thyroid Carcinoma (TCGA, PanCancer Atlas)	TCGA-DJ-A1QI-01	Well-Differentiated Thyroid Cancer	Papillary Thyroid Cancer	V600E	OncoKB: Oncogenic, level_3b;CIViC: Predictive: 153, Prognostic: 18, Diagnostic: 3;MyCancerGenome: present;CancerHotspot: yes;3DHotspot: yes	MutationAssessor: impact: neutral, score: 0.65;SIFT: impact: deleterious, score: 0;Polyphen-2: impact: probably_damaging, score: 0.963	Missense_Mutation	SNP	Diploid	23294	.	.	.	7	140453136	140453136	A	T	7:g.140453136A>T	ENST00000288602.6:c.1799T>A	0.39		35	55		88	8	15/18
Thyroid Carcinoma (TCGA, PanCancer Atlas)	TCGA-DJ-A1QM-01	Well-Differentiated Thyroid Cancer	Papillary Thyroid Cancer	V600E	OncoKB: Oncogenic, level_3b;CIViC: Predictive: 153, Prognostic: 18, Diagnostic: 3;MyCancerGenome: present;CancerHotspot: yes;3DHotspot: yes	MutationAssessor: impact: neutral, score: 0.65;SIFT: impact: deleterious, score: 0;Polyphen-2: impact: probably_damaging, score: 0.963	Missense_Mutation	SNP	Diploid	23294	.	.	.	7	140453136	140453136	A	T	7:g.140453136A>T	ENST00000288602.6:c.1799T>A	0.11		10	81		102	9	15/18
Thyroid Carcinoma (TCGA, PanCancer Atlas)	TCGA-DJ-A1QN-01	Well-Differentiated Thyroid Cancer	Papillary Thyroid Cancer	V600E	OncoKB: Oncogenic, level_3b;CIViC: Predictive: 153, Prognostic: 18, Diagnostic: 3;MyCancerGenome: present;CancerHotspot: yes;3DHotspot: yes	MutationAssessor: impact: neutral, score: 0.65;SIFT: impact: deleterious, score: 0;Polyphen-2: impact: probably_damaging, score: 0.963	Missense_Mutation	SNP	Diploid	23294	.	.	.	7	140453136	140453136	A	T	7:g.140453136A>T	ENST00000288602.6:c.1799T>A	0.41		38	55		64	6	15/18
Thyroid Carcinoma (TCGA, PanCancer Atlas)	TCGA-DJ-A1QO-01	Well-Differentiated Thyroid Cancer	Papillary Thyroid Cancer	V600E	OncoKB: Oncogenic, level_3b;CIViC: Predictive: 153, Prognostic: 18, Diagnostic: 3;MyCancerGenome: present;CancerHotspot: yes;3DHotspot: yes	MutationAssessor: impact: neutral, score: 0.65;SIFT: impact: deleterious, score: 0;Polyphen-2: impact: probably_damaging, score: 0.963	Missense_Mutation	SNP	Diploid	23294	.	.	.	7	140453136	140453136	A	T	7:g.140453136A>T	ENST00000288602.6:c.1799T>A	0.28		15	39		104	13	15/18
Thyroid Carcinoma (TCGA, PanCancer Atlas)	TCGA-DJ-A1QQ-01	Well-Differentiated Thyroid Cancer	Papillary Thyroid Cancer	V600E	OncoKB: Oncogenic, level_3b;CIViC: Predictive: 153, Prognostic: 18, Diagnostic: 3;MyCancerGenome: present;CancerHotspot: yes;3DHotspot: yes	MutationAssessor: impact: neutral, score: 0.65;SIFT: impact: deleterious, score: 0;Polyphen-2: impact: probably_damaging, score: 0.963	Missense_Mutation	SNP	Diploid	23294	.	.	.	7	140453136	140453136	A	T	7:g.140453136A>T	ENST00000288602.6:c.1799T>A	0.36		26	46		100	12	15/18
Thyroid Carcinoma (TCGA, PanCancer Atlas)	TCGA-DJ-A2PN-01	Well-Differentiated Thyroid Cancer	Papillary Thyroid Cancer	V600E	OncoKB: Oncogenic, level_3b;CIViC: Predictive: 153, Prognostic: 18, Diagnostic: 3;MyCancerGenome: present;CancerHotspot: yes;3DHotspot: yes	MutationAssessor: impact: neutral, score: 0.65;SIFT: impact: deleterious, score: 0;Polyphen-2: impact: probably_damaging, score: 0.963	Missense_Mutation	SNP	Diploid	23294	.	.	.	7	140453136	140453136	A	T	7:g.140453136A>T	ENST00000288602.6:c.1799T>A	0.37		29	50		63	5	15/18
Thyroid Carcinoma (TCGA, PanCancer Atlas)	TCGA-DJ-A2PQ-01	Well-Differentiated Thyroid Cancer	Papillary Thyroid Cancer	V600E	OncoKB: Oncogenic, level_3b;CIViC: Predictive: 153, Prognostic: 18, Diagnostic: 3;MyCancerGenome: present;CancerHotspot: yes;3DHotspot: yes	MutationAssessor: impact: neutral, score: 0.65;SIFT: impact: deleterious, score: 0;Polyphen-2: impact: probably_damaging, score: 0.963	Missense_Mutation	SNP	Diploid	23294	.	.	.	7	140453136	140453136	A	T	7:g.140453136A>T	ENST00000288602.6:c.1799T>A	0.5		21	21		56	6	15/18
Thyroid Carcinoma (TCGA, PanCancer Atlas)	TCGA-DJ-A2PR-01	Well-Differentiated Thyroid Cancer	Papillary Thyroid Cancer	V600E	OncoKB: Oncogenic, level_3b;CIViC: Predictive: 153, Prognostic: 18, Diagnostic: 3;MyCancerGenome: present;CancerHotspot: yes;3DHotspot: yes	MutationAssessor: impact: neutral, score: 0.65;SIFT: impact: deleterious, score: 0;Polyphen-2: impact: probably_damaging, score: 0.963	Missense_Mutation	SNP	Diploid	23294	.	.	.	7	140453136	140453136	A	T	7:g.140453136A>T	ENST00000288602.6:c.1799T>A	0.5		20	20		80	8	15/18
Thyroid Carcinoma (TCGA, PanCancer Atlas)	TCGA-DJ-A2PS-01	Well-Differentiated Thyroid Cancer	Papillary Thyroid Cancer	V600E	OncoKB: Oncogenic, level_3b;CIViC: Predictive: 153, Prognostic: 18, Diagnostic: 3;MyCancerGenome: present;CancerHotspot: yes;3DHotspot: yes	MutationAssessor: impact: neutral, score: 0.65;SIFT: impact: deleterious, score: 0;Polyphen-2: impact: probably_damaging, score: 0.963	Missense_Mutation	SNP	Diploid	23294	.	.	.	7	140453136	140453136	A	T	7:g.140453136A>T	ENST00000288602.6:c.1799T>A	0.25		19	58		69	4	15/18
Thyroid Carcinoma (TCGA, PanCancer Atlas)	TCGA-DJ-A2PT-01	Well-Differentiated Thyroid Cancer	Papillary Thyroid Cancer	V600E	OncoKB: Oncogenic, level_3b;CIViC: Predictive: 153, Prognostic: 18, Diagnostic: 3;MyCancerGenome: present;CancerHotspot: yes;3DHotspot: yes	MutationAssessor: impact: neutral, score: 0.65;SIFT: impact: deleterious, score: 0;Polyphen-2: impact: probably_damaging, score: 0.963	Missense_Mutation	SNP	Diploid	23294	.	.	.	7	140453136	140453136	A	T	7:g.140453136A>T	ENST00000288602.6:c.1799T>A	0.3		24	57		71	11	15/18
Thyroid Carcinoma (TCGA, PanCancer Atlas)	TCGA-DJ-A2PU-01	Well-Differentiated Thyroid Cancer	Papillary Thyroid Cancer	V600E	OncoKB: Oncogenic, level_3b;CIViC: Predictive: 153, Prognostic: 18, Diagnostic: 3;MyCancerGenome: present;CancerHotspot: yes;3DHotspot: yes	MutationAssessor: impact: neutral, score: 0.65;SIFT: impact: deleterious, score: 0;Polyphen-2: impact: probably_damaging, score: 0.963	Missense_Mutation	SNP	Diploid	23294	.	.	.	7	140453136	140453136	A	T	7:g.140453136A>T	ENST00000288602.6:c.1799T>A	0.43		38	50		96	8	15/18
Thyroid Carcinoma (TCGA, PanCancer Atlas)	TCGA-DJ-A2PV-01	Well-Differentiated Thyroid Cancer	Papillary Thyroid Cancer	V600E	OncoKB: Oncogenic, level_3b;CIViC: Predictive: 153, Prognostic: 18, Diagnostic: 3;MyCancerGenome: present;CancerHotspot: yes;3DHotspot: yes	MutationAssessor: impact: neutral, score: 0.65;SIFT: impact: deleterious, score: 0;Polyphen-2: impact: probably_damaging, score: 0.963	Missense_Mutation	SNP	Diploid	23294	.	.	.	7	140453136	140453136	A	T	7:g.140453136A>T	ENST00000288602.6:c.1799T>A	0.31		22	50		70	8	15/18
Thyroid Carcinoma (TCGA, PanCancer Atlas)	TCGA-DJ-A2PW-01	Well-Differentiated Thyroid Cancer	Papillary Thyroid Cancer	V600E	OncoKB: Oncogenic, level_3b;CIViC: Predictive: 153, Prognostic: 18, Diagnostic: 3;MyCancerGenome: present;CancerHotspot: yes;3DHotspot: yes	MutationAssessor: impact: neutral, score: 0.65;SIFT: impact: deleterious, score: 0;Polyphen-2: impact: probably_damaging, score: 0.963	Missense_Mutation	SNP	Diploid	23294	.	.	.	7	140453136	140453136	A	T	7:g.140453136A>T	ENST00000288602.6:c.1799T>A	0.49		34	36		82	19	15/18
Thyroid Carcinoma (TCGA, PanCancer Atlas)	TCGA-DJ-A2PY-01	Well-Differentiated Thyroid Cancer	Papillary Thyroid Cancer	V600E	OncoKB: Oncogenic, level_3b;CIViC: Predictive: 153, Prognostic: 18, Diagnostic: 3;MyCancerGenome: present;CancerHotspot: yes;3DHotspot: yes	MutationAssessor: impact: neutral, score: 0.65;SIFT: impact: deleterious, score: 0;Polyphen-2: impact: probably_damaging, score: 0.963	Missense_Mutation	SNP	Diploid	23294	.	.	.	7	140453136	140453136	A	T	7:g.140453136A>T	ENST00000288602.6:c.1799T>A	0.36		24	43		57	6	15/18
Thyroid Carcinoma (TCGA, PanCancer Atlas)	TCGA-DJ-A2PZ-01	Well-Differentiated Thyroid Cancer	Papillary Thyroid Cancer	V600E	OncoKB: Oncogenic, level_3b;CIViC: Predictive: 153, Prognostic: 18, Diagnostic: 3;MyCancerGenome: present;CancerHotspot: yes;3DHotspot: yes	MutationAssessor: impact: neutral, score: 0.65;SIFT: impact: deleterious, score: 0;Polyphen-2: impact: probably_damaging, score: 0.963	Missense_Mutation	SNP	Diploid	23294	.	.	.	7	140453136	140453136	A	T	7:g.140453136A>T	ENST00000288602.6:c.1799T>A	0.27		18	49		75	18	15/18
Thyroid Carcinoma (TCGA, PanCancer Atlas)	TCGA-DJ-A2Q3-01	Well-Differentiated Thyroid Cancer	Papillary Thyroid Cancer	V600E	OncoKB: Oncogenic, level_3b;CIViC: Predictive: 153, Prognostic: 18, Diagnostic: 3;MyCancerGenome: present;CancerHotspot: yes;3DHotspot: yes	MutationAssessor: impact: neutral, score: 0.65;SIFT: impact: deleterious, score: 0;Polyphen-2: impact: probably_damaging, score: 0.963	Missense_Mutation	SNP	Diploid	23294	.	.	.	7	140453136	140453136	A	T	7:g.140453136A>T	ENST00000288602.6:c.1799T>A	0.19		12	51		69	17	15/18
Thyroid Carcinoma (TCGA, PanCancer Atlas)	TCGA-DJ-A2Q4-01	Well-Differentiated Thyroid Cancer	Papillary Thyroid Cancer	V600E	OncoKB: Oncogenic, level_3b;CIViC: Predictive: 153, Prognostic: 18, Diagnostic: 3;MyCancerGenome: present;CancerHotspot: yes;3DHotspot: yes	MutationAssessor: impact: neutral, score: 0.65;SIFT: impact: deleterious, score: 0;Polyphen-2: impact: probably_damaging, score: 0.963	Missense_Mutation	SNP	Diploid	23294	.	.	.	7	140453136	140453136	A	T	7:g.140453136A>T	ENST00000288602.6:c.1799T>A	0.4		20	30		62	16	15/18
Thyroid Carcinoma (TCGA, PanCancer Atlas)	TCGA-DJ-A2Q5-01	Well-Differentiated Thyroid Cancer	Papillary Thyroid Cancer	V600E	OncoKB: Oncogenic, level_3b;CIViC: Predictive: 153, Prognostic: 18, Diagnostic: 3;MyCancerGenome: present;CancerHotspot: yes;3DHotspot: yes	MutationAssessor: impact: neutral, score: 0.65;SIFT: impact: deleterious, score: 0;Polyphen-2: impact: probably_damaging, score: 0.963	Missense_Mutation	SNP	Diploid	23294	.	.	.	7	140453136	140453136	A	T	7:g.140453136A>T	ENST00000288602.6:c.1799T>A	0.15	0.01	8	44	1	78	8	15/18
Thyroid Carcinoma (TCGA, PanCancer Atlas)	TCGA-DJ-A2Q6-01	Well-Differentiated Thyroid Cancer	Papillary Thyroid Cancer	V600E	OncoKB: Oncogenic, level_3b;CIViC: Predictive: 153, Prognostic: 18, Diagnostic: 3;MyCancerGenome: present;CancerHotspot: yes;3DHotspot: yes	MutationAssessor: impact: neutral, score: 0.65;SIFT: impact: deleterious, score: 0;Polyphen-2: impact: probably_damaging, score: 0.963	Missense_Mutation	SNP	Diploid	23294	.	.	.	7	140453136	140453136	A	T	7:g.140453136A>T	ENST00000288602.6:c.1799T>A	0.37		29	50		88	5	15/18
Thyroid Carcinoma (TCGA, PanCancer Atlas)	TCGA-DJ-A2Q7-01	Well-Differentiated Thyroid Cancer	Papillary Thyroid Cancer	V600E	OncoKB: Oncogenic, level_3b;CIViC: Predictive: 153, Prognostic: 18, Diagnostic: 3;MyCancerGenome: present;CancerHotspot: yes;3DHotspot: yes	MutationAssessor: impact: neutral, score: 0.65;SIFT: impact: deleterious, score: 0;Polyphen-2: impact: probably_damaging, score: 0.963	Missense_Mutation	SNP	Diploid	23294	.	.	.	7	140453136	140453136	A	T	7:g.140453136A>T	ENST00000288602.6:c.1799T>A	0.35		28	52		70	10	15/18
Thyroid Carcinoma (TCGA, PanCancer Atlas)	TCGA-DJ-A2QA-01	Well-Differentiated Thyroid Cancer	Papillary Thyroid Cancer	V600E	OncoKB: Oncogenic, level_3b;CIViC: Predictive: 153, Prognostic: 18, Diagnostic: 3;MyCancerGenome: present;CancerHotspot: yes;3DHotspot: yes	MutationAssessor: impact: neutral, score: 0.65;SIFT: impact: deleterious, score: 0;Polyphen-2: impact: probably_damaging, score: 0.963	Missense_Mutation	SNP	Diploid	23294	.	.	.	7	140453136	140453136	A	T	7:g.140453136A>T	ENST00000288602.6:c.1799T>A	0.3		26	60		50	12	15/18
Thyroid Carcinoma (TCGA, PanCancer Atlas)	TCGA-DJ-A2QC-01	Well-Differentiated Thyroid Cancer	Papillary Thyroid Cancer	V600E	OncoKB: Oncogenic, level_3b;CIViC: Predictive: 153, Prognostic: 18, Diagnostic: 3;MyCancerGenome: present;CancerHotspot: yes;3DHotspot: yes	MutationAssessor: impact: neutral, score: 0.65;SIFT: impact: deleterious, score: 0;Polyphen-2: impact: probably_damaging, score: 0.963	Missense_Mutation	SNP	Diploid	23294	.	.	.	7	140453136	140453136	A	T	7:g.140453136A>T	ENST00000288602.6:c.1799T>A	0.32		20	43		48	9	15/18
Thyroid Carcinoma (TCGA, PanCancer Atlas)	TCGA-DJ-A3UK-01	Well-Differentiated Thyroid Cancer	Papillary Thyroid Cancer	V600E	OncoKB: Oncogenic, level_3b;CIViC: Predictive: 153, Prognostic: 18, Diagnostic: 3;MyCancerGenome: present;CancerHotspot: yes;3DHotspot: yes	MutationAssessor: impact: neutral, score: 0.65;SIFT: impact: deleterious, score: 0;Polyphen-2: impact: probably_damaging, score: 0.963	Missense_Mutation	SNP	Diploid	23294	.	.	.	7	140453136	140453136	A	T	7:g.140453136A>T	ENST00000288602.6:c.1799T>A	0.46		46	53		118	5	15/18
Thyroid Carcinoma (TCGA, PanCancer Atlas)	TCGA-DJ-A3UM-01	Well-Differentiated Thyroid Cancer	Papillary Thyroid Cancer	V600E	OncoKB: Oncogenic, level_3b;CIViC: Predictive: 153, Prognostic: 18, Diagnostic: 3;MyCancerGenome: present;CancerHotspot: yes;3DHotspot: yes	MutationAssessor: impact: neutral, score: 0.65;SIFT: impact: deleterious, score: 0;Polyphen-2: impact: probably_damaging, score: 0.963	Missense_Mutation	SNP	Diploid	23294	.	.	.	7	140453136	140453136	A	T	7:g.140453136A>T	ENST00000288602.6:c.1799T>A	0.35		32	60		88	3	15/18
Thyroid Carcinoma (TCGA, PanCancer Atlas)	TCGA-DJ-A3UN-01	Well-Differentiated Thyroid Cancer	Papillary Thyroid Cancer	V600E	OncoKB: Oncogenic, level_3b;CIViC: Predictive: 153, Prognostic: 18, Diagnostic: 3;MyCancerGenome: present;CancerHotspot: yes;3DHotspot: yes	MutationAssessor: impact: neutral, score: 0.65;SIFT: impact: deleterious, score: 0;Polyphen-2: impact: probably_damaging, score: 0.963	Missense_Mutation	SNP	Diploid	23294	.	.	.	7	140453136	140453136	A	T	7:g.140453136A>T	ENST00000288602.6:c.1799T>A	0.33		38	78		115	15	15/18
Thyroid Carcinoma (TCGA, PanCancer Atlas)	TCGA-DJ-A3UO-01	Well-Differentiated Thyroid Cancer	Papillary Thyroid Cancer	V600E	OncoKB: Oncogenic, level_3b;CIViC: Predictive: 153, Prognostic: 18, Diagnostic: 3;MyCancerGenome: present;CancerHotspot: yes;3DHotspot: yes	MutationAssessor: impact: neutral, score: 0.65;SIFT: impact: deleterious, score: 0;Polyphen-2: impact: probably_damaging, score: 0.963	Missense_Mutation	SNP	Diploid	23294	.	.	.	7	140453136	140453136	A	T	7:g.140453136A>T	ENST00000288602.6:c.1799T>A	0.38		28	46		52	11	15/18
Thyroid Carcinoma (TCGA, PanCancer Atlas)	TCGA-DJ-A3UQ-01	Well-Differentiated Thyroid Cancer	Papillary Thyroid Cancer	V600E	OncoKB: Oncogenic, level_3b;CIViC: Predictive: 153, Prognostic: 18, Diagnostic: 3;MyCancerGenome: present;CancerHotspot: yes;3DHotspot: yes	MutationAssessor: impact: neutral, score: 0.65;SIFT: impact: deleterious, score: 0;Polyphen-2: impact: probably_damaging, score: 0.963	Missense_Mutation	SNP	Diploid	23294	.	.	.	7	140453136	140453136	A	T	7:g.140453136A>T	ENST00000288602.6:c.1799T>A	0.27		33	89		68	8	15/18
Thyroid Carcinoma (TCGA, PanCancer Atlas)	TCGA-DJ-A3UR-01	Well-Differentiated Thyroid Cancer	Papillary Thyroid Cancer	V600E	OncoKB: Oncogenic, level_3b;CIViC: Predictive: 153, Prognostic: 18, Diagnostic: 3;MyCancerGenome: present;CancerHotspot: yes;3DHotspot: yes	MutationAssessor: impact: neutral, score: 0.65;SIFT: impact: deleterious, score: 0;Polyphen-2: impact: probably_damaging, score: 0.963	Missense_Mutation	SNP	Diploid	23294	.	.	.	7	140453136	140453136	A	T	7:g.140453136A>T	ENST00000288602.6:c.1799T>A	0.42		47	65		119	7	15/18
Thyroid Carcinoma (TCGA, PanCancer Atlas)	TCGA-DJ-A3UU-01	Well-Differentiated Thyroid Cancer	Papillary Thyroid Cancer	V600E	OncoKB: Oncogenic, level_3b;CIViC: Predictive: 153, Prognostic: 18, Diagnostic: 3;MyCancerGenome: present;CancerHotspot: yes;3DHotspot: yes	MutationAssessor: impact: neutral, score: 0.65;SIFT: impact: deleterious, score: 0;Polyphen-2: impact: probably_damaging, score: 0.963	Missense_Mutation	SNP	Diploid	23294	.	.	.	7	140453136	140453136	A	T	7:g.140453136A>T	ENST00000288602.6:c.1799T>A	0.29	0.007	32	80	1	142	6	15/18
Thyroid Carcinoma (TCGA, PanCancer Atlas)	TCGA-DJ-A3UW-01	Well-Differentiated Thyroid Cancer	Papillary Thyroid Cancer	V600E	OncoKB: Oncogenic, level_3b;CIViC: Predictive: 153, Prognostic: 18, Diagnostic: 3;MyCancerGenome: present;CancerHotspot: yes;3DHotspot: yes	MutationAssessor: impact: neutral, score: 0.65;SIFT: impact: deleterious, score: 0;Polyphen-2: impact: probably_damaging, score: 0.963	Missense_Mutation	SNP	Diploid	23294	.	.	.	7	140453136	140453136	A	T	7:g.140453136A>T	ENST00000288602.6:c.1799T>A	0.19		18	77		128	4	15/18
Thyroid Carcinoma (TCGA, PanCancer Atlas)	TCGA-DJ-A3UX-01	Well-Differentiated Thyroid Cancer	Papillary Thyroid Cancer	V600E	OncoKB: Oncogenic, level_3b;CIViC: Predictive: 153, Prognostic: 18, Diagnostic: 3;MyCancerGenome: present;CancerHotspot: yes;3DHotspot: yes	MutationAssessor: impact: neutral, score: 0.65;SIFT: impact: deleterious, score: 0;Polyphen-2: impact: probably_damaging, score: 0.963	Missense_Mutation	SNP	Diploid	23294	.	.	.	7	140453136	140453136	A	T	7:g.140453136A>T	ENST00000288602.6:c.1799T>A	0.18		25	113		97	6	15/18
Thyroid Carcinoma (TCGA, PanCancer Atlas)	TCGA-DJ-A3UY-01	Well-Differentiated Thyroid Cancer	Papillary Thyroid Cancer	V600E	OncoKB: Oncogenic, level_3b;CIViC: Predictive: 153, Prognostic: 18, Diagnostic: 3;MyCancerGenome: present;CancerHotspot: yes;3DHotspot: yes	MutationAssessor: impact: neutral, score: 0.65;SIFT: impact: deleterious, score: 0;Polyphen-2: impact: probably_damaging, score: 0.963	Missense_Mutation	SNP	Diploid	23294	.	.	.	7	140453136	140453136	A	T	7:g.140453136A>T	ENST00000288602.6:c.1799T>A	0.25		22	65		108	4	15/18
Thyroid Carcinoma (TCGA, PanCancer Atlas)	TCGA-DJ-A3V0-01	Well-Differentiated Thyroid Cancer	Papillary Thyroid Cancer	V600E	OncoKB: Oncogenic, level_3b;CIViC: Predictive: 153, Prognostic: 18, Diagnostic: 3;MyCancerGenome: present;CancerHotspot: yes;3DHotspot: yes	MutationAssessor: impact: neutral, score: 0.65;SIFT: impact: deleterious, score: 0;Polyphen-2: impact: probably_damaging, score: 0.963	Missense_Mutation	SNP	Diploid	23294	.	.	.	7	140453136	140453136	A	T	7:g.140453136A>T	ENST00000288602.6:c.1799T>A	0.35		26	49		71	18	15/18
Thyroid Carcinoma (TCGA, PanCancer Atlas)	TCGA-DJ-A3V2-01	Well-Differentiated Thyroid Cancer	Papillary Thyroid Cancer	V600E	OncoKB: Oncogenic, level_3b;CIViC: Predictive: 153, Prognostic: 18, Diagnostic: 3;MyCancerGenome: present;CancerHotspot: yes;3DHotspot: yes	MutationAssessor: impact: neutral, score: 0.65;SIFT: impact: deleterious, score: 0;Polyphen-2: impact: probably_damaging, score: 0.963	Missense_Mutation	SNP	Diploid	23294	.	.	.	7	140453136	140453136	A	T	7:g.140453136A>T	ENST00000288602.6:c.1799T>A	0.23		11	37		30	3	15/18
Thyroid Carcinoma (TCGA, PanCancer Atlas)	TCGA-DJ-A3V4-01	Well-Differentiated Thyroid Cancer	Papillary Thyroid Cancer	V600E	OncoKB: Oncogenic, level_3b;CIViC: Predictive: 153, Prognostic: 18, Diagnostic: 3;MyCancerGenome: present;CancerHotspot: yes;3DHotspot: yes	MutationAssessor: impact: neutral, score: 0.65;SIFT: impact: deleterious, score: 0;Polyphen-2: impact: probably_damaging, score: 0.963	Missense_Mutation	SNP	Diploid	23294	.	.	.	7	140453136	140453136	A	T	7:g.140453136A>T	ENST00000288602.6:c.1799T>A	0.33		34	70		101	14	15/18
Thyroid Carcinoma (TCGA, PanCancer Atlas)	TCGA-DJ-A3V5-01	Well-Differentiated Thyroid Cancer	Papillary Thyroid Cancer	V600E	OncoKB: Oncogenic, level_3b;CIViC: Predictive: 153, Prognostic: 18, Diagnostic: 3;MyCancerGenome: present;CancerHotspot: yes;3DHotspot: yes	MutationAssessor: impact: neutral, score: 0.65;SIFT: impact: deleterious, score: 0;Polyphen-2: impact: probably_damaging, score: 0.963	Missense_Mutation	SNP	Diploid	23294	.	.	.	7	140453136	140453136	A	T	7:g.140453136A>T	ENST00000288602.6:c.1799T>A	0.29		12	30		50	17	15/18
Thyroid Carcinoma (TCGA, PanCancer Atlas)	TCGA-DJ-A3V7-01	Well-Differentiated Thyroid Cancer	Papillary Thyroid Cancer	V600E	OncoKB: Oncogenic, level_3b;CIViC: Predictive: 153, Prognostic: 18, Diagnostic: 3;MyCancerGenome: present;CancerHotspot: yes;3DHotspot: yes	MutationAssessor: impact: neutral, score: 0.65;SIFT: impact: deleterious, score: 0;Polyphen-2: impact: probably_damaging, score: 0.963	Missense_Mutation	SNP	Diploid	23294	.	.	.	7	140453136	140453136	A	T	7:g.140453136A>T	ENST00000288602.6:c.1799T>A	0.4		49	75		68	27	15/18
Thyroid Carcinoma (TCGA, PanCancer Atlas)	TCGA-DJ-A3V8-01	Well-Differentiated Thyroid Cancer	Papillary Thyroid Cancer	V600E	OncoKB: Oncogenic, level_3b;CIViC: Predictive: 153, Prognostic: 18, Diagnostic: 3;MyCancerGenome: present;CancerHotspot: yes;3DHotspot: yes	MutationAssessor: impact: neutral, score: 0.65;SIFT: impact: deleterious, score: 0;Polyphen-2: impact: probably_damaging, score: 0.963	Missense_Mutation	SNP	Diploid	23294	.	.	.	7	140453136	140453136	A	T	7:g.140453136A>T	ENST00000288602.6:c.1799T>A	0.37		33	56		95	9	15/18
Thyroid Carcinoma (TCGA, PanCancer Atlas)	TCGA-DJ-A3V9-01	Well-Differentiated Thyroid Cancer	Papillary Thyroid Cancer	V600E	OncoKB: Oncogenic, level_3b;CIViC: Predictive: 153, Prognostic: 18, Diagnostic: 3;MyCancerGenome: present;CancerHotspot: yes;3DHotspot: yes	MutationAssessor: impact: neutral, score: 0.65;SIFT: impact: deleterious, score: 0;Polyphen-2: impact: probably_damaging, score: 0.963	Missense_Mutation	SNP	Diploid	23294	.	.	.	7	140453136	140453136	A	T	7:g.140453136A>T	ENST00000288602.6:c.1799T>A	0.34	0.01	24	46	1	82	5	15/18
Thyroid Carcinoma (TCGA, PanCancer Atlas)	TCGA-DJ-A3VA-01	Well-Differentiated Thyroid Cancer	Papillary Thyroid Cancer	V600E	OncoKB: Oncogenic, level_3b;CIViC: Predictive: 153, Prognostic: 18, Diagnostic: 3;MyCancerGenome: present;CancerHotspot: yes;3DHotspot: yes	MutationAssessor: impact: neutral, score: 0.65;SIFT: impact: deleterious, score: 0;Polyphen-2: impact: probably_damaging, score: 0.963	Missense_Mutation	SNP	Diploid	23294	.	.	.	7	140453136	140453136	A	T	7:g.140453136A>T	ENST00000288602.6:c.1799T>A	0.3		36	83		68	7	15/18
Thyroid Carcinoma (TCGA, PanCancer Atlas)	TCGA-DJ-A3VB-01	Well-Differentiated Thyroid Cancer	Papillary Thyroid Cancer	V600E	OncoKB: Oncogenic, level_3b;CIViC: Predictive: 153, Prognostic: 18, Diagnostic: 3;MyCancerGenome: present;CancerHotspot: yes;3DHotspot: yes	MutationAssessor: impact: neutral, score: 0.65;SIFT: impact: deleterious, score: 0;Polyphen-2: impact: probably_damaging, score: 0.963	Missense_Mutation	SNP	Diploid	23294	.	.	.	7	140453136	140453136	A	T	7:g.140453136A>T	ENST00000288602.6:c.1799T>A	0.38		30	50		102	10	15/18
Thyroid Carcinoma (TCGA, PanCancer Atlas)	TCGA-DJ-A3VD-01	Well-Differentiated Thyroid Cancer	Papillary Thyroid Cancer	V600E	OncoKB: Oncogenic, level_3b;CIViC: Predictive: 153, Prognostic: 18, Diagnostic: 3;MyCancerGenome: present;CancerHotspot: yes;3DHotspot: yes	MutationAssessor: impact: neutral, score: 0.65;SIFT: impact: deleterious, score: 0;Polyphen-2: impact: probably_damaging, score: 0.963	Missense_Mutation	SNP	Diploid	23294	.	.	.	7	140453136	140453136	A	T	7:g.140453136A>T	ENST00000288602.6:c.1799T>A	0.15		15	87		57	8	15/18
Thyroid Carcinoma (TCGA, PanCancer Atlas)	TCGA-DJ-A3VE-01	Well-Differentiated Thyroid Cancer	Papillary Thyroid Cancer	V600E	OncoKB: Oncogenic, level_3b;CIViC: Predictive: 153, Prognostic: 18, Diagnostic: 3;MyCancerGenome: present;CancerHotspot: yes;3DHotspot: yes	MutationAssessor: impact: neutral, score: 0.65;SIFT: impact: deleterious, score: 0;Polyphen-2: impact: probably_damaging, score: 0.963	Missense_Mutation	SNP	Diploid	23294	.	.	.	7	140453136	140453136	A	T	7:g.140453136A>T	ENST00000288602.6:c.1799T>A	0.29		39	94		74	8	15/18
Thyroid Carcinoma (TCGA, PanCancer Atlas)	TCGA-DJ-A3VF-01	Well-Differentiated Thyroid Cancer	Papillary Thyroid Cancer	V600E	OncoKB: Oncogenic, level_3b;CIViC: Predictive: 153, Prognostic: 18, Diagnostic: 3;MyCancerGenome: present;CancerHotspot: yes;3DHotspot: yes	MutationAssessor: impact: neutral, score: 0.65;SIFT: impact: deleterious, score: 0;Polyphen-2: impact: probably_damaging, score: 0.963	Missense_Mutation	SNP	Diploid	23294	.	.	.	7	140453136	140453136	A	T	7:g.140453136A>T	ENST00000288602.6:c.1799T>A	0.22		24	83		50	6	15/18
Thyroid Carcinoma (TCGA, PanCancer Atlas)	TCGA-DJ-A3VI-01	Well-Differentiated Thyroid Cancer	Papillary Thyroid Cancer	V600E	OncoKB: Oncogenic, level_3b;CIViC: Predictive: 153, Prognostic: 18, Diagnostic: 3;MyCancerGenome: present;CancerHotspot: yes;3DHotspot: yes	MutationAssessor: impact: neutral, score: 0.65;SIFT: impact: deleterious, score: 0;Polyphen-2: impact: probably_damaging, score: 0.963	Missense_Mutation	SNP	Diploid	23294	.	.	.	7	140453136	140453136	A	T	7:g.140453136A>T	ENST00000288602.6:c.1799T>A	0.36		30	53		93	16	15/18
Thyroid Carcinoma (TCGA, PanCancer Atlas)	TCGA-DJ-A3VJ-01	Well-Differentiated Thyroid Cancer	Papillary Thyroid Cancer	V600E	OncoKB: Oncogenic, level_3b;CIViC: Predictive: 153, Prognostic: 18, Diagnostic: 3;MyCancerGenome: present;CancerHotspot: yes;3DHotspot: yes	MutationAssessor: impact: neutral, score: 0.65;SIFT: impact: deleterious, score: 0;Polyphen-2: impact: probably_damaging, score: 0.963	Missense_Mutation	SNP	Diploid	23294	.	.	.	7	140453136	140453136	A	T	7:g.140453136A>T	ENST00000288602.6:c.1799T>A	0.32		46	96		130	6	15/18
Thyroid Carcinoma (TCGA, PanCancer Atlas)	TCGA-DJ-A4UL-01	Well-Differentiated Thyroid Cancer	Papillary Thyroid Cancer	V600E	OncoKB: Oncogenic, level_3b;CIViC: Predictive: 153, Prognostic: 18, Diagnostic: 3;MyCancerGenome: present;CancerHotspot: yes;3DHotspot: yes	MutationAssessor: impact: neutral, score: 0.65;SIFT: impact: deleterious, score: 0;Polyphen-2: impact: probably_damaging, score: 0.963	Missense_Mutation	SNP	Diploid	23294	.	.	.	7	140453136	140453136	A	T	7:g.140453136A>T	ENST00000288602.6:c.1799T>A	0.36		28	49		30	6	15/18
Thyroid Carcinoma (TCGA, PanCancer Atlas)	TCGA-DJ-A4UW-01	Well-Differentiated Thyroid Cancer	Papillary Thyroid Cancer	V600E	OncoKB: Oncogenic, level_3b;CIViC: Predictive: 153, Prognostic: 18, Diagnostic: 3;MyCancerGenome: present;CancerHotspot: yes;3DHotspot: yes	MutationAssessor: impact: neutral, score: 0.65;SIFT: impact: deleterious, score: 0;Polyphen-2: impact: probably_damaging, score: 0.963	Missense_Mutation	SNP	Diploid	23294	.	.	.	7	140453136	140453136	A	T	7:g.140453136A>T	ENST00000288602.6:c.1799T>A	0.38		23	38		37	8	15/18
Thyroid Carcinoma (TCGA, PanCancer Atlas)	TCGA-DJ-A4V2-01	Well-Differentiated Thyroid Cancer	Papillary Thyroid Cancer	V600E	OncoKB: Oncogenic, level_3b;CIViC: Predictive: 153, Prognostic: 18, Diagnostic: 3;MyCancerGenome: present;CancerHotspot: yes;3DHotspot: yes	MutationAssessor: impact: neutral, score: 0.65;SIFT: impact: deleterious, score: 0;Polyphen-2: impact: probably_damaging, score: 0.963	Missense_Mutation	SNP	Diploid	23294	.	.	.	7	140453136	140453136	A	T	7:g.140453136A>T	ENST00000288602.6:c.1799T>A	0.37		27	46		34	9	15/18
Thyroid Carcinoma (TCGA, PanCancer Atlas)	TCGA-DJ-A4V4-01	Well-Differentiated Thyroid Cancer	Papillary Thyroid Cancer	V600E	OncoKB: Oncogenic, level_3b;CIViC: Predictive: 153, Prognostic: 18, Diagnostic: 3;MyCancerGenome: present;CancerHotspot: yes;3DHotspot: yes	MutationAssessor: impact: neutral, score: 0.65;SIFT: impact: deleterious, score: 0;Polyphen-2: impact: probably_damaging, score: 0.963	Missense_Mutation	SNP	Diploid	23294	.	.	.	7	140453136	140453136	A	T	7:g.140453136A>T	ENST00000288602.6:c.1799T>A	0.25		17	51		46	20	15/18
Thyroid Carcinoma (TCGA, PanCancer Atlas)	TCGA-DO-A1K0-01	Well-Differentiated Thyroid Cancer	Papillary Thyroid Cancer	V600E	OncoKB: Oncogenic, level_3b;CIViC: Predictive: 153, Prognostic: 18, Diagnostic: 3;MyCancerGenome: present;CancerHotspot: yes;3DHotspot: yes	MutationAssessor: impact: neutral, score: 0.65;SIFT: impact: deleterious, score: 0;Polyphen-2: impact: probably_damaging, score: 0.963	Missense_Mutation	SNP	Diploid	23294	.	.	.	7	140453136	140453136	A	T	7:g.140453136A>T	ENST00000288602.6:c.1799T>A	0.49		41	43		129	7	15/18
Thyroid Carcinoma (TCGA, PanCancer Atlas)	TCGA-E3-A3DY-01	Well-Differentiated Thyroid Cancer	Papillary Thyroid Cancer	V600E	OncoKB: Oncogenic, level_3b;CIViC: Predictive: 153, Prognostic: 18, Diagnostic: 3;MyCancerGenome: present;CancerHotspot: yes;3DHotspot: yes	MutationAssessor: impact: neutral, score: 0.65;SIFT: impact: deleterious, score: 0;Polyphen-2: impact: probably_damaging, score: 0.963	Missense_Mutation	SNP	Diploid	23294	.	.	.	7	140453136	140453136	A	T	7:g.140453136A>T	ENST00000288602.6:c.1799T>A	0.34		49	97		118	9	15/18
Thyroid Carcinoma (TCGA, PanCancer Atlas)	TCGA-E3-A3E1-01	Well-Differentiated Thyroid Cancer	Papillary Thyroid Cancer	V600E	OncoKB: Oncogenic, level_3b;CIViC: Predictive: 153, Prognostic: 18, Diagnostic: 3;MyCancerGenome: present;CancerHotspot: yes;3DHotspot: yes	MutationAssessor: impact: neutral, score: 0.65;SIFT: impact: deleterious, score: 0;Polyphen-2: impact: probably_damaging, score: 0.963	Missense_Mutation	SNP	Diploid	23294	.	.	.	7	140453136	140453136	A	T	7:g.140453136A>T	ENST00000288602.6:c.1799T>A	0.38		46	75		163	12	15/18
Thyroid Carcinoma (TCGA, PanCancer Atlas)	TCGA-E3-A3E2-01	Well-Differentiated Thyroid Cancer	Papillary Thyroid Cancer	V600E	OncoKB: Oncogenic, level_3b;CIViC: Predictive: 153, Prognostic: 18, Diagnostic: 3;MyCancerGenome: present;CancerHotspot: yes;3DHotspot: yes	MutationAssessor: impact: neutral, score: 0.65;SIFT: impact: deleterious, score: 0;Polyphen-2: impact: probably_damaging, score: 0.963	Missense_Mutation	SNP	Diploid	23294	.	.	.	7	140453136	140453136	A	T	7:g.140453136A>T	ENST00000288602.6:c.1799T>A	0.27		26	71		85	3	15/18
Thyroid Carcinoma (TCGA, PanCancer Atlas)	TCGA-E3-A3E3-01	Well-Differentiated Thyroid Cancer	Papillary Thyroid Cancer	V600E	OncoKB: Oncogenic, level_3b;CIViC: Predictive: 153, Prognostic: 18, Diagnostic: 3;MyCancerGenome: present;CancerHotspot: yes;3DHotspot: yes	MutationAssessor: impact: neutral, score: 0.65;SIFT: impact: deleterious, score: 0;Polyphen-2: impact: probably_damaging, score: 0.963	Missense_Mutation	SNP	Diploid	23294	.	.	.	7	140453136	140453136	A	T	7:g.140453136A>T	ENST00000288602.6:c.1799T>A	0.37		28	47		92	11	15/18
Thyroid Carcinoma (TCGA, PanCancer Atlas)	TCGA-E3-A3E5-01	Well-Differentiated Thyroid Cancer	Papillary Thyroid Cancer	V600E	OncoKB: Oncogenic, level_3b;CIViC: Predictive: 153, Prognostic: 18, Diagnostic: 3;MyCancerGenome: present;CancerHotspot: yes;3DHotspot: yes	MutationAssessor: impact: neutral, score: 0.65;SIFT: impact: deleterious, score: 0;Polyphen-2: impact: probably_damaging, score: 0.963	Missense_Mutation	SNP	Diploid	23294	.	.	.	7	140453136	140453136	A	T	7:g.140453136A>T	ENST00000288602.6:c.1799T>A	0.39		45	70		101	11	15/18
Thyroid Carcinoma (TCGA, PanCancer Atlas)	TCGA-E8-A242-01	Well-Differentiated Thyroid Cancer	Papillary Thyroid Cancer	V600E	OncoKB: Oncogenic, level_3b;CIViC: Predictive: 153, Prognostic: 18, Diagnostic: 3;MyCancerGenome: present;CancerHotspot: yes;3DHotspot: yes	MutationAssessor: impact: neutral, score: 0.65;SIFT: impact: deleterious, score: 0;Polyphen-2: impact: probably_damaging, score: 0.963	Missense_Mutation	SNP	Diploid	23294	.	.	.	7	140453136	140453136	A	T	7:g.140453136A>T	ENST00000288602.6:c.1799T>A	0.3		25	57		128	13	15/18
Thyroid Carcinoma (TCGA, PanCancer Atlas)	TCGA-E8-A2EA-01	Well-Differentiated Thyroid Cancer	Papillary Thyroid Cancer	V600E	OncoKB: Oncogenic, level_3b;CIViC: Predictive: 153, Prognostic: 18, Diagnostic: 3;MyCancerGenome: present;CancerHotspot: yes;3DHotspot: yes	MutationAssessor: impact: neutral, score: 0.65;SIFT: impact: deleterious, score: 0;Polyphen-2: impact: probably_damaging, score: 0.963	Missense_Mutation	SNP	Diploid	23294	.	.	.	7	140453136	140453136	A	T	7:g.140453136A>T	ENST00000288602.6:c.1799T>A	0.27		12	32		73	313	15/18
Thyroid Carcinoma (TCGA, PanCancer Atlas)	TCGA-E8-A3X7-01	Well-Differentiated Thyroid Cancer	Papillary Thyroid Cancer	V600E	OncoKB: Oncogenic, level_3b;CIViC: Predictive: 153, Prognostic: 18, Diagnostic: 3;MyCancerGenome: present;CancerHotspot: yes;3DHotspot: yes	MutationAssessor: impact: neutral, score: 0.65;SIFT: impact: deleterious, score: 0;Polyphen-2: impact: probably_damaging, score: 0.963	Missense_Mutation	SNP	Diploid	23294	.	.	.	7	140453136	140453136	A	T	7:g.140453136A>T	ENST00000288602.6:c.1799T>A	0.2		13	51		44	9	15/18
Thyroid Carcinoma (TCGA, PanCancer Atlas)	TCGA-E8-A413-01	Well-Differentiated Thyroid Cancer	Papillary Thyroid Cancer	V600E	OncoKB: Oncogenic, level_3b;CIViC: Predictive: 153, Prognostic: 18, Diagnostic: 3;MyCancerGenome: present;CancerHotspot: yes;3DHotspot: yes	MutationAssessor: impact: neutral, score: 0.65;SIFT: impact: deleterious, score: 0;Polyphen-2: impact: probably_damaging, score: 0.963	Missense_Mutation	SNP	Diploid	23294	.	.	.	7	140453136	140453136	A	T	7:g.140453136A>T	ENST00000288602.6:c.1799T>A	0.22		24	85		113	3	15/18
Thyroid Carcinoma (TCGA, PanCancer Atlas)	TCGA-E8-A414-01	Well-Differentiated Thyroid Cancer	Papillary Thyroid Cancer	V600E	OncoKB: Oncogenic, level_3b;CIViC: Predictive: 153, Prognostic: 18, Diagnostic: 3;MyCancerGenome: present;CancerHotspot: yes;3DHotspot: yes	MutationAssessor: impact: neutral, score: 0.65;SIFT: impact: deleterious, score: 0;Polyphen-2: impact: probably_damaging, score: 0.963	Missense_Mutation	SNP	Diploid	23294	.	.	.	7	140453136	140453136	A	T	7:g.140453136A>T	ENST00000288602.6:c.1799T>A	0.14		8	49		93	6	15/18
Thyroid Carcinoma (TCGA, PanCancer Atlas)	TCGA-E8-A415-01	Well-Differentiated Thyroid Cancer	Papillary Thyroid Cancer	V600E	OncoKB: Oncogenic, level_3b;CIViC: Predictive: 153, Prognostic: 18, Diagnostic: 3;MyCancerGenome: present;CancerHotspot: yes;3DHotspot: yes	MutationAssessor: impact: neutral, score: 0.65;SIFT: impact: deleterious, score: 0;Polyphen-2: impact: probably_damaging, score: 0.963	Missense_Mutation	SNP	Diploid	23294	.	.	.	7	140453136	140453136	A	T	7:g.140453136A>T	ENST00000288602.6:c.1799T>A	0.2		9	35		53	9	15/18
Thyroid Carcinoma (TCGA, PanCancer Atlas)	TCGA-E8-A417-01	Well-Differentiated Thyroid Cancer	Papillary Thyroid Cancer	V600E	OncoKB: Oncogenic, level_3b;CIViC: Predictive: 153, Prognostic: 18, Diagnostic: 3;MyCancerGenome: present;CancerHotspot: yes;3DHotspot: yes	MutationAssessor: impact: neutral, score: 0.65;SIFT: impact: deleterious, score: 0;Polyphen-2: impact: probably_damaging, score: 0.963	Missense_Mutation	SNP	Diploid	23294	.	.	.	7	140453136	140453136	A	T	7:g.140453136A>T	ENST00000288602.6:c.1799T>A	0.39		37	59		97	25	15/18
Thyroid Carcinoma (TCGA, PanCancer Atlas)	TCGA-E8-A418-01	Well-Differentiated Thyroid Cancer	Papillary Thyroid Cancer	V600E	OncoKB: Oncogenic, level_3b;CIViC: Predictive: 153, Prognostic: 18, Diagnostic: 3;MyCancerGenome: present;CancerHotspot: yes;3DHotspot: yes	MutationAssessor: impact: neutral, score: 0.65;SIFT: impact: deleterious, score: 0;Polyphen-2: impact: probably_damaging, score: 0.963	Missense_Mutation	SNP	Diploid	23294	.	.	.	7	140453136	140453136	A	T	7:g.140453136A>T	ENST00000288602.6:c.1799T>A	0.43		49	64		79	32	15/18
Thyroid Carcinoma (TCGA, PanCancer Atlas)	TCGA-E8-A419-01	Well-Differentiated Thyroid Cancer	Papillary Thyroid Cancer	V600E	OncoKB: Oncogenic, level_3b;CIViC: Predictive: 153, Prognostic: 18, Diagnostic: 3;MyCancerGenome: present;CancerHotspot: yes;3DHotspot: yes	MutationAssessor: impact: neutral, score: 0.65;SIFT: impact: deleterious, score: 0;Polyphen-2: impact: probably_damaging, score: 0.963	Missense_Mutation	SNP	Diploid	23294	.	.	.	7	140453136	140453136	A	T	7:g.140453136A>T	ENST00000288602.6:c.1799T>A	0.32		30	65		102	6	15/18
Thyroid Carcinoma (TCGA, PanCancer Atlas)	TCGA-E8-A433-01	Well-Differentiated Thyroid Cancer	Papillary Thyroid Cancer	V600E	OncoKB: Oncogenic, level_3b;CIViC: Predictive: 153, Prognostic: 18, Diagnostic: 3;MyCancerGenome: present;CancerHotspot: yes;3DHotspot: yes	MutationAssessor: impact: neutral, score: 0.65;SIFT: impact: deleterious, score: 0;Polyphen-2: impact: probably_damaging, score: 0.963	Missense_Mutation	SNP	Diploid	23294	.	.	.	7	140453136	140453136	A	T	7:g.140453136A>T	ENST00000288602.6:c.1799T>A	0.36		44	78		101	12	15/18
Thyroid Carcinoma (TCGA, PanCancer Atlas)	TCGA-E8-A434-01	Well-Differentiated Thyroid Cancer	Papillary Thyroid Cancer	V600E	OncoKB: Oncogenic, level_3b;CIViC: Predictive: 153, Prognostic: 18, Diagnostic: 3;MyCancerGenome: present;CancerHotspot: yes;3DHotspot: yes	MutationAssessor: impact: neutral, score: 0.65;SIFT: impact: deleterious, score: 0;Polyphen-2: impact: probably_damaging, score: 0.963	Missense_Mutation	SNP	Diploid	23294	.	.	.	7	140453136	140453136	A	T	7:g.140453136A>T	ENST00000288602.6:c.1799T>A	0.25		16	47		154	4	15/18
Thyroid Carcinoma (TCGA, PanCancer Atlas)	TCGA-E8-A436-01	Well-Differentiated Thyroid Cancer	Papillary Thyroid Cancer	V600E	OncoKB: Oncogenic, level_3b;CIViC: Predictive: 153, Prognostic: 18, Diagnostic: 3;MyCancerGenome: present;CancerHotspot: yes;3DHotspot: yes	MutationAssessor: impact: neutral, score: 0.65;SIFT: impact: deleterious, score: 0;Polyphen-2: impact: probably_damaging, score: 0.963	Missense_Mutation	SNP	Diploid	23294	.	.	.	7	140453136	140453136	A	T	7:g.140453136A>T	ENST00000288602.6:c.1799T>A	0.21		5	19		60	10	15/18
Thyroid Carcinoma (TCGA, PanCancer Atlas)	TCGA-E8-A437-01	Well-Differentiated Thyroid Cancer	Papillary Thyroid Cancer	V600E	OncoKB: Oncogenic, level_3b;CIViC: Predictive: 153, Prognostic: 18, Diagnostic: 3;MyCancerGenome: present;CancerHotspot: yes;3DHotspot: yes	MutationAssessor: impact: neutral, score: 0.65;SIFT: impact: deleterious, score: 0;Polyphen-2: impact: probably_damaging, score: 0.963	Missense_Mutation	SNP	Diploid	23294	.	.	.	7	140453136	140453136	A	T	7:g.140453136A>T	ENST00000288602.6:c.1799T>A	0.22		12	42		35	13	15/18
Thyroid Carcinoma (TCGA, PanCancer Atlas)	TCGA-E8-A44K-01	Well-Differentiated Thyroid Cancer	Papillary Thyroid Cancer	V600E	OncoKB: Oncogenic, level_3b;CIViC: Predictive: 153, Prognostic: 18, Diagnostic: 3;MyCancerGenome: present;CancerHotspot: yes;3DHotspot: yes	MutationAssessor: impact: neutral, score: 0.65;SIFT: impact: deleterious, score: 0;Polyphen-2: impact: probably_damaging, score: 0.963	Missense_Mutation	SNP	Diploid	23294	.	.	.	7	140453136	140453136	A	T	7:g.140453136A>T	ENST00000288602.6:c.1799T>A	0.32		21	44		33	7	15/18
Thyroid Carcinoma (TCGA, PanCancer Atlas)	TCGA-EL-A3CL-01	Well-Differentiated Thyroid Cancer	Papillary Thyroid Cancer	V600E	OncoKB: Oncogenic, level_3b;CIViC: Predictive: 153, Prognostic: 18, Diagnostic: 3;MyCancerGenome: present;CancerHotspot: yes;3DHotspot: yes	MutationAssessor: impact: neutral, score: 0.65;SIFT: impact: deleterious, score: 0;Polyphen-2: impact: probably_damaging, score: 0.963	Missense_Mutation	SNP	Diploid	23294	.	.	.	7	140453136	140453136	A	T	7:g.140453136A>T	ENST00000288602.6:c.1799T>A	0.35		28	53		75	7	15/18
Thyroid Carcinoma (TCGA, PanCancer Atlas)	TCGA-EL-A3CM-01	Well-Differentiated Thyroid Cancer	Papillary Thyroid Cancer	V600E	OncoKB: Oncogenic, level_3b;CIViC: Predictive: 153, Prognostic: 18, Diagnostic: 3;MyCancerGenome: present;CancerHotspot: yes;3DHotspot: yes	MutationAssessor: impact: neutral, score: 0.65;SIFT: impact: deleterious, score: 0;Polyphen-2: impact: probably_damaging, score: 0.963	Missense_Mutation	SNP	Diploid	23294	.	.	.	7	140453136	140453136	A	T	7:g.140453136A>T	ENST00000288602.6:c.1799T>A	0.26		17	48		69	19	15/18
Thyroid Carcinoma (TCGA, PanCancer Atlas)	TCGA-EL-A3CN-01	Well-Differentiated Thyroid Cancer	Papillary Thyroid Cancer	V600E	OncoKB: Oncogenic, level_3b;CIViC: Predictive: 153, Prognostic: 18, Diagnostic: 3;MyCancerGenome: present;CancerHotspot: yes;3DHotspot: yes	MutationAssessor: impact: neutral, score: 0.65;SIFT: impact: deleterious, score: 0;Polyphen-2: impact: probably_damaging, score: 0.963	Missense_Mutation	SNP	Diploid	23294	.	.	.	7	140453136	140453136	A	T	7:g.140453136A>T	ENST00000288602.6:c.1799T>A	0.34		47	92		140	16	15/18
Thyroid Carcinoma (TCGA, PanCancer Atlas)	TCGA-EL-A3CP-01	Well-Differentiated Thyroid Cancer	Papillary Thyroid Cancer	V600E	OncoKB: Oncogenic, level_3b;CIViC: Predictive: 153, Prognostic: 18, Diagnostic: 3;MyCancerGenome: present;CancerHotspot: yes;3DHotspot: yes	MutationAssessor: impact: neutral, score: 0.65;SIFT: impact: deleterious, score: 0;Polyphen-2: impact: probably_damaging, score: 0.963	Missense_Mutation	SNP	Diploid	23294	.	.	.	7	140453136	140453136	A	T	7:g.140453136A>T	ENST00000288602.6:c.1799T>A	0.38	0.02	36	60	1	61	6	15/18
Thyroid Carcinoma (TCGA, PanCancer Atlas)	TCGA-EL-A3CR-01	Well-Differentiated Thyroid Cancer	Papillary Thyroid Cancer	V600E	OncoKB: Oncogenic, level_3b;CIViC: Predictive: 153, Prognostic: 18, Diagnostic: 3;MyCancerGenome: present;CancerHotspot: yes;3DHotspot: yes	MutationAssessor: impact: neutral, score: 0.65;SIFT: impact: deleterious, score: 0;Polyphen-2: impact: probably_damaging, score: 0.963	Missense_Mutation	SNP	Diploid	23294	.	.	.	7	140453136	140453136	A	T	7:g.140453136A>T	ENST00000288602.6:c.1799T>A	0.38		30	49		94	28	15/18
Thyroid Carcinoma (TCGA, PanCancer Atlas)	TCGA-EL-A3CS-01	Well-Differentiated Thyroid Cancer	Papillary Thyroid Cancer	V600E	OncoKB: Oncogenic, level_3b;CIViC: Predictive: 153, Prognostic: 18, Diagnostic: 3;MyCancerGenome: present;CancerHotspot: yes;3DHotspot: yes	MutationAssessor: impact: neutral, score: 0.65;SIFT: impact: deleterious, score: 0;Polyphen-2: impact: probably_damaging, score: 0.963	Missense_Mutation	SNP	Diploid	23294	.	.	.	7	140453136	140453136	A	T	7:g.140453136A>T	ENST00000288602.6:c.1799T>A	0.37	0.03	27	46	2	73	16	15/18
Thyroid Carcinoma (TCGA, PanCancer Atlas)	TCGA-EL-A3CT-01	Well-Differentiated Thyroid Cancer	Papillary Thyroid Cancer	V600E	OncoKB: Oncogenic, level_3b;CIViC: Predictive: 153, Prognostic: 18, Diagnostic: 3;MyCancerGenome: present;CancerHotspot: yes;3DHotspot: yes	MutationAssessor: impact: neutral, score: 0.65;SIFT: impact: deleterious, score: 0;Polyphen-2: impact: probably_damaging, score: 0.963	Missense_Mutation	SNP	Diploid	23294	.	.	.	7	140453136	140453136	A	T	7:g.140453136A>T	ENST00000288602.6:c.1799T>A	0.25		31	94		86	68	15/18
Thyroid Carcinoma (TCGA, PanCancer Atlas)	TCGA-EL-A3CU-01	Well-Differentiated Thyroid Cancer	Papillary Thyroid Cancer	V600E	OncoKB: Oncogenic, level_3b;CIViC: Predictive: 153, Prognostic: 18, Diagnostic: 3;MyCancerGenome: present;CancerHotspot: yes;3DHotspot: yes	MutationAssessor: impact: neutral, score: 0.65;SIFT: impact: deleterious, score: 0;Polyphen-2: impact: probably_damaging, score: 0.963	Missense_Mutation	SNP	Diploid	23294	.	.	.	7	140453136	140453136	A	T	7:g.140453136A>T	ENST00000288602.6:c.1799T>A	0.33		24	48		74	16	15/18
Thyroid Carcinoma (TCGA, PanCancer Atlas)	TCGA-EL-A3CV-01	Well-Differentiated Thyroid Cancer	Papillary Thyroid Cancer	V600E	OncoKB: Oncogenic, level_3b;CIViC: Predictive: 153, Prognostic: 18, Diagnostic: 3;MyCancerGenome: present;CancerHotspot: yes;3DHotspot: yes	MutationAssessor: impact: neutral, score: 0.65;SIFT: impact: deleterious, score: 0;Polyphen-2: impact: probably_damaging, score: 0.963	Missense_Mutation	SNP	Diploid	23294	.	.	.	7	140453136	140453136	A	T	7:g.140453136A>T	ENST00000288602.6:c.1799T>A	0.17	0.02	12	58	1	51	6	15/18
Thyroid Carcinoma (TCGA, PanCancer Atlas)	TCGA-EL-A3D1-01	Well-Differentiated Thyroid Cancer	Papillary Thyroid Cancer	V600E	OncoKB: Oncogenic, level_3b;CIViC: Predictive: 153, Prognostic: 18, Diagnostic: 3;MyCancerGenome: present;CancerHotspot: yes;3DHotspot: yes	MutationAssessor: impact: neutral, score: 0.65;SIFT: impact: deleterious, score: 0;Polyphen-2: impact: probably_damaging, score: 0.963	Missense_Mutation	SNP	Diploid	23294	.	.	.	7	140453136	140453136	A	T	7:g.140453136A>T	ENST00000288602.6:c.1799T>A	0.47		43	49		71	6	15/18
Thyroid Carcinoma (TCGA, PanCancer Atlas)	TCGA-EL-A3D6-01	Well-Differentiated Thyroid Cancer	Papillary Thyroid Cancer	V600E	OncoKB: Oncogenic, level_3b;CIViC: Predictive: 153, Prognostic: 18, Diagnostic: 3;MyCancerGenome: present;CancerHotspot: yes;3DHotspot: yes	MutationAssessor: impact: neutral, score: 0.65;SIFT: impact: deleterious, score: 0;Polyphen-2: impact: probably_damaging, score: 0.963	Missense_Mutation	SNP	Diploid	23294	.	.	.	7	140453136	140453136	A	T	7:g.140453136A>T	ENST00000288602.6:c.1799T>A	0.27		36	96		104	26	15/18
Thyroid Carcinoma (TCGA, PanCancer Atlas)	TCGA-EL-A3GP-01	Well-Differentiated Thyroid Cancer	Papillary Thyroid Cancer	V600E	OncoKB: Oncogenic, level_3b;CIViC: Predictive: 153, Prognostic: 18, Diagnostic: 3;MyCancerGenome: present;CancerHotspot: yes;3DHotspot: yes	MutationAssessor: impact: neutral, score: 0.65;SIFT: impact: deleterious, score: 0;Polyphen-2: impact: probably_damaging, score: 0.963	Missense_Mutation	SNP	Diploid	23294	.	.	.	7	140453136	140453136	A	T	7:g.140453136A>T	ENST00000288602.6:c.1799T>A	0.26		27	77		108	15	15/18
Thyroid Carcinoma (TCGA, PanCancer Atlas)	TCGA-EL-A3GQ-01	Well-Differentiated Thyroid Cancer	Papillary Thyroid Cancer	V600E	OncoKB: Oncogenic, level_3b;CIViC: Predictive: 153, Prognostic: 18, Diagnostic: 3;MyCancerGenome: present;CancerHotspot: yes;3DHotspot: yes	MutationAssessor: impact: neutral, score: 0.65;SIFT: impact: deleterious, score: 0;Polyphen-2: impact: probably_damaging, score: 0.963	Missense_Mutation	SNP	Diploid	23294	.	.	.	7	140453136	140453136	A	T	7:g.140453136A>T	ENST00000288602.6:c.1799T>A	0.33		35	72		80	13	15/18
Thyroid Carcinoma (TCGA, PanCancer Atlas)	TCGA-EL-A3GR-01	Well-Differentiated Thyroid Cancer	Papillary Thyroid Cancer	V600E	OncoKB: Oncogenic, level_3b;CIViC: Predictive: 153, Prognostic: 18, Diagnostic: 3;MyCancerGenome: present;CancerHotspot: yes;3DHotspot: yes	MutationAssessor: impact: neutral, score: 0.65;SIFT: impact: deleterious, score: 0;Polyphen-2: impact: probably_damaging, score: 0.963	Missense_Mutation	SNP	Diploid	23294	.	.	.	7	140453136	140453136	A	T	7:g.140453136A>T	ENST00000288602.6:c.1799T>A	0.29		38	91		104	12	15/18
Thyroid Carcinoma (TCGA, PanCancer Atlas)	TCGA-EL-A3GS-01	Well-Differentiated Thyroid Cancer	Papillary Thyroid Cancer	V600E	OncoKB: Oncogenic, level_3b;CIViC: Predictive: 153, Prognostic: 18, Diagnostic: 3;MyCancerGenome: present;CancerHotspot: yes;3DHotspot: yes	MutationAssessor: impact: neutral, score: 0.65;SIFT: impact: deleterious, score: 0;Polyphen-2: impact: probably_damaging, score: 0.963	Missense_Mutation	SNP	Diploid	23294	.	.	.	7	140453136	140453136	A	T	7:g.140453136A>T	ENST00000288602.6:c.1799T>A	0.37		32	55		113	10	15/18
Thyroid Carcinoma (TCGA, PanCancer Atlas)	TCGA-EL-A3GU-01	Well-Differentiated Thyroid Cancer	Papillary Thyroid Cancer	V600E	OncoKB: Oncogenic, level_3b;CIViC: Predictive: 153, Prognostic: 18, Diagnostic: 3;MyCancerGenome: present;CancerHotspot: yes;3DHotspot: yes	MutationAssessor: impact: neutral, score: 0.65;SIFT: impact: deleterious, score: 0;Polyphen-2: impact: probably_damaging, score: 0.963	Missense_Mutation	SNP	Diploid	23294	.	.	.	7	140453136	140453136	A	T	7:g.140453136A>T	ENST00000288602.6:c.1799T>A	0.29		27	66		92	19	15/18
Thyroid Carcinoma (TCGA, PanCancer Atlas)	TCGA-EL-A3GV-01	Well-Differentiated Thyroid Cancer	Papillary Thyroid Cancer	V600E	OncoKB: Oncogenic, level_3b;CIViC: Predictive: 153, Prognostic: 18, Diagnostic: 3;MyCancerGenome: present;CancerHotspot: yes;3DHotspot: yes	MutationAssessor: impact: neutral, score: 0.65;SIFT: impact: deleterious, score: 0;Polyphen-2: impact: probably_damaging, score: 0.963	Missense_Mutation	SNP	Diploid	23294	.	.	.	7	140453136	140453136	A	T	7:g.140453136A>T	ENST00000288602.6:c.1799T>A	0.54		50	43		50	18	15/18
Thyroid Carcinoma (TCGA, PanCancer Atlas)	TCGA-EL-A3GX-01	Well-Differentiated Thyroid Cancer	Papillary Thyroid Cancer	V600E	OncoKB: Oncogenic, level_3b;CIViC: Predictive: 153, Prognostic: 18, Diagnostic: 3;MyCancerGenome: present;CancerHotspot: yes;3DHotspot: yes	MutationAssessor: impact: neutral, score: 0.65;SIFT: impact: deleterious, score: 0;Polyphen-2: impact: probably_damaging, score: 0.963	Missense_Mutation	SNP	Diploid	23294	.	.	.	7	140453136	140453136	A	T	7:g.140453136A>T	ENST00000288602.6:c.1799T>A	0.41		31	45		129	11	15/18
Thyroid Carcinoma (TCGA, PanCancer Atlas)	TCGA-EL-A3GY-01	Well-Differentiated Thyroid Cancer	Papillary Thyroid Cancer	V600E	OncoKB: Oncogenic, level_3b;CIViC: Predictive: 153, Prognostic: 18, Diagnostic: 3;MyCancerGenome: present;CancerHotspot: yes;3DHotspot: yes	MutationAssessor: impact: neutral, score: 0.65;SIFT: impact: deleterious, score: 0;Polyphen-2: impact: probably_damaging, score: 0.963	Missense_Mutation	SNP	Diploid	23294	.	.	.	7	140453136	140453136	A	T	7:g.140453136A>T	ENST00000288602.6:c.1799T>A	0.34		34	67		97	12	15/18
Thyroid Carcinoma (TCGA, PanCancer Atlas)	TCGA-EL-A3GZ-01	Well-Differentiated Thyroid Cancer	Papillary Thyroid Cancer	V600E	OncoKB: Oncogenic, level_3b;CIViC: Predictive: 153, Prognostic: 18, Diagnostic: 3;MyCancerGenome: present;CancerHotspot: yes;3DHotspot: yes	MutationAssessor: impact: neutral, score: 0.65;SIFT: impact: deleterious, score: 0;Polyphen-2: impact: probably_damaging, score: 0.963	Missense_Mutation	SNP	Diploid	23294	.	.	.	7	140453136	140453136	A	T	7:g.140453136A>T	ENST00000288602.6:c.1799T>A	0.34		40	77		366	7	15/18
Thyroid Carcinoma (TCGA, PanCancer Atlas)	TCGA-EL-A3H4-01	Well-Differentiated Thyroid Cancer	Papillary Thyroid Cancer	V600E	OncoKB: Oncogenic, level_3b;CIViC: Predictive: 153, Prognostic: 18, Diagnostic: 3;MyCancerGenome: present;CancerHotspot: yes;3DHotspot: yes	MutationAssessor: impact: neutral, score: 0.65;SIFT: impact: deleterious, score: 0;Polyphen-2: impact: probably_damaging, score: 0.963	Missense_Mutation	SNP	Diploid	23294	.	.	.	7	140453136	140453136	A	T	7:g.140453136A>T	ENST00000288602.6:c.1799T>A	0.51		38	37		98	11	15/18
Thyroid Carcinoma (TCGA, PanCancer Atlas)	TCGA-EL-A3H5-01	Well-Differentiated Thyroid Cancer	Papillary Thyroid Cancer	V600E	OncoKB: Oncogenic, level_3b;CIViC: Predictive: 153, Prognostic: 18, Diagnostic: 3;MyCancerGenome: present;CancerHotspot: yes;3DHotspot: yes	MutationAssessor: impact: neutral, score: 0.65;SIFT: impact: deleterious, score: 0;Polyphen-2: impact: probably_damaging, score: 0.963	Missense_Mutation	SNP	Diploid	23294	.	.	.	7	140453136	140453136	A	T	7:g.140453136A>T	ENST00000288602.6:c.1799T>A	0.27		26	69		104	18	15/18
Thyroid Carcinoma (TCGA, PanCancer Atlas)	TCGA-EL-A3H7-01	Well-Differentiated Thyroid Cancer	Papillary Thyroid Cancer	V600E	OncoKB: Oncogenic, level_3b;CIViC: Predictive: 153, Prognostic: 18, Diagnostic: 3;MyCancerGenome: present;CancerHotspot: yes;3DHotspot: yes	MutationAssessor: impact: neutral, score: 0.65;SIFT: impact: deleterious, score: 0;Polyphen-2: impact: probably_damaging, score: 0.963	Missense_Mutation	SNP	Diploid	23294	.	.	.	7	140453136	140453136	A	T	7:g.140453136A>T	ENST00000288602.6:c.1799T>A	0.33	0.01	31	62	1	82	20	15/18
Thyroid Carcinoma (TCGA, PanCancer Atlas)	TCGA-EL-A3H8-01	Well-Differentiated Thyroid Cancer	Papillary Thyroid Cancer	V600E	OncoKB: Oncogenic, level_3b;CIViC: Predictive: 153, Prognostic: 18, Diagnostic: 3;MyCancerGenome: present;CancerHotspot: yes;3DHotspot: yes	MutationAssessor: impact: neutral, score: 0.65;SIFT: impact: deleterious, score: 0;Polyphen-2: impact: probably_damaging, score: 0.963	Missense_Mutation	SNP	Diploid	23294	.	.	.	7	140453136	140453136	A	T	7:g.140453136A>T	ENST00000288602.6:c.1799T>A	0.33		34	70		125	8	15/18
Thyroid Carcinoma (TCGA, PanCancer Atlas)	TCGA-EL-A3MW-01	Well-Differentiated Thyroid Cancer	Papillary Thyroid Cancer	V600E	OncoKB: Oncogenic, level_3b;CIViC: Predictive: 153, Prognostic: 18, Diagnostic: 3;MyCancerGenome: present;CancerHotspot: yes;3DHotspot: yes	MutationAssessor: impact: neutral, score: 0.65;SIFT: impact: deleterious, score: 0;Polyphen-2: impact: probably_damaging, score: 0.963	Missense_Mutation	SNP	Diploid	23294	.	.	.	7	140453136	140453136	A	T	7:g.140453136A>T	ENST00000288602.6:c.1799T>A	0.4		34	51		147	8	15/18
Thyroid Carcinoma (TCGA, PanCancer Atlas)	TCGA-EL-A3MX-01	Well-Differentiated Thyroid Cancer	Papillary Thyroid Cancer	V600E	OncoKB: Oncogenic, level_3b;CIViC: Predictive: 153, Prognostic: 18, Diagnostic: 3;MyCancerGenome: present;CancerHotspot: yes;3DHotspot: yes	MutationAssessor: impact: neutral, score: 0.65;SIFT: impact: deleterious, score: 0;Polyphen-2: impact: probably_damaging, score: 0.963	Missense_Mutation	SNP	Diploid	23294	.	.	.	7	140453136	140453136	A	T	7:g.140453136A>T	ENST00000288602.6:c.1799T>A	0.36		28	50		93	27	15/18
Thyroid Carcinoma (TCGA, PanCancer Atlas)	TCGA-EL-A3MY-01	Well-Differentiated Thyroid Cancer	Papillary Thyroid Cancer	V600E	OncoKB: Oncogenic, level_3b;CIViC: Predictive: 153, Prognostic: 18, Diagnostic: 3;MyCancerGenome: present;CancerHotspot: yes;3DHotspot: yes	MutationAssessor: impact: neutral, score: 0.65;SIFT: impact: deleterious, score: 0;Polyphen-2: impact: probably_damaging, score: 0.963	Missense_Mutation	SNP	Diploid	23294	.	.	.	7	140453136	140453136	A	T	7:g.140453136A>T	ENST00000288602.6:c.1799T>A	0.22		13	45		58	17	15/18
Thyroid Carcinoma (TCGA, PanCancer Atlas)	TCGA-EL-A3MZ-01	Well-Differentiated Thyroid Cancer	Papillary Thyroid Cancer	V600E	OncoKB: Oncogenic, level_3b;CIViC: Predictive: 153, Prognostic: 18, Diagnostic: 3;MyCancerGenome: present;CancerHotspot: yes;3DHotspot: yes	MutationAssessor: impact: neutral, score: 0.65;SIFT: impact: deleterious, score: 0;Polyphen-2: impact: probably_damaging, score: 0.963	Missense_Mutation	SNP	Diploid	23294	.	.	.	7	140453136	140453136	A	T	7:g.140453136A>T	ENST00000288602.6:c.1799T>A	0.39		46	73		47	25	15/18
Thyroid Carcinoma (TCGA, PanCancer Atlas)	TCGA-EL-A3N2-01	Well-Differentiated Thyroid Cancer	Papillary Thyroid Cancer	V600E	OncoKB: Oncogenic, level_3b;CIViC: Predictive: 153, Prognostic: 18, Diagnostic: 3;MyCancerGenome: present;CancerHotspot: yes;3DHotspot: yes	MutationAssessor: impact: neutral, score: 0.65;SIFT: impact: deleterious, score: 0;Polyphen-2: impact: probably_damaging, score: 0.963	Missense_Mutation	SNP	Diploid	23294	.	.	.	7	140453136	140453136	A	T	7:g.140453136A>T	ENST00000288602.6:c.1799T>A	0.38		40	65		77	8	15/18
Thyroid Carcinoma (TCGA, PanCancer Atlas)	TCGA-EL-A3N3-01	Well-Differentiated Thyroid Cancer	Papillary Thyroid Cancer	V600E	OncoKB: Oncogenic, level_3b;CIViC: Predictive: 153, Prognostic: 18, Diagnostic: 3;MyCancerGenome: present;CancerHotspot: yes;3DHotspot: yes	MutationAssessor: impact: neutral, score: 0.65;SIFT: impact: deleterious, score: 0;Polyphen-2: impact: probably_damaging, score: 0.963	Missense_Mutation	SNP	Diploid	23294	.	.	.	7	140453136	140453136	A	T	7:g.140453136A>T	ENST00000288602.6:c.1799T>A	0.22		27	96		168	13	15/18
Thyroid Carcinoma (TCGA, PanCancer Atlas)	TCGA-EL-A3T1-01	Well-Differentiated Thyroid Cancer	Papillary Thyroid Cancer	V600E	OncoKB: Oncogenic, level_3b;CIViC: Predictive: 153, Prognostic: 18, Diagnostic: 3;MyCancerGenome: present;CancerHotspot: yes;3DHotspot: yes	MutationAssessor: impact: neutral, score: 0.65;SIFT: impact: deleterious, score: 0;Polyphen-2: impact: probably_damaging, score: 0.963	Missense_Mutation	SNP	Diploid	23294	.	.	.	7	140453136	140453136	A	T	7:g.140453136A>T	ENST00000288602.6:c.1799T>A	0.4		46	69		77	13	15/18
Thyroid Carcinoma (TCGA, PanCancer Atlas)	TCGA-EL-A3T3-01	Well-Differentiated Thyroid Cancer	Papillary Thyroid Cancer	V600E	OncoKB: Oncogenic, level_3b;CIViC: Predictive: 153, Prognostic: 18, Diagnostic: 3;MyCancerGenome: present;CancerHotspot: yes;3DHotspot: yes	MutationAssessor: impact: neutral, score: 0.65;SIFT: impact: deleterious, score: 0;Polyphen-2: impact: probably_damaging, score: 0.963	Missense_Mutation	SNP	Diploid	23294	.	.	.	7	140453136	140453136	A	T	7:g.140453136A>T	ENST00000288602.6:c.1799T>A	0.41		33	48		151	16	15/18
Thyroid Carcinoma (TCGA, PanCancer Atlas)	TCGA-EL-A3T6-01	Well-Differentiated Thyroid Cancer	Papillary Thyroid Cancer	V600E	OncoKB: Oncogenic, level_3b;CIViC: Predictive: 153, Prognostic: 18, Diagnostic: 3;MyCancerGenome: present;CancerHotspot: yes;3DHotspot: yes	MutationAssessor: impact: neutral, score: 0.65;SIFT: impact: deleterious, score: 0;Polyphen-2: impact: probably_damaging, score: 0.963	Missense_Mutation	SNP	Diploid	23294	.	.	.	7	140453136	140453136	A	T	7:g.140453136A>T	ENST00000288602.6:c.1799T>A	0.32		26	56		98	7	15/18
Thyroid Carcinoma (TCGA, PanCancer Atlas)	TCGA-EL-A3T7-01	Well-Differentiated Thyroid Cancer	Papillary Thyroid Cancer	V600E	OncoKB: Oncogenic, level_3b;CIViC: Predictive: 153, Prognostic: 18, Diagnostic: 3;MyCancerGenome: present;CancerHotspot: yes;3DHotspot: yes	MutationAssessor: impact: neutral, score: 0.65;SIFT: impact: deleterious, score: 0;Polyphen-2: impact: probably_damaging, score: 0.963	Missense_Mutation	SNP	Diploid	23294	.	.	.	7	140453136	140453136	A	T	7:g.140453136A>T	ENST00000288602.6:c.1799T>A	0.37		49	82		109	9	15/18
Thyroid Carcinoma (TCGA, PanCancer Atlas)	TCGA-EL-A3T8-01	Well-Differentiated Thyroid Cancer	Papillary Thyroid Cancer	V600E	OncoKB: Oncogenic, level_3b;CIViC: Predictive: 153, Prognostic: 18, Diagnostic: 3;MyCancerGenome: present;CancerHotspot: yes;3DHotspot: yes	MutationAssessor: impact: neutral, score: 0.65;SIFT: impact: deleterious, score: 0;Polyphen-2: impact: probably_damaging, score: 0.963	Missense_Mutation	SNP	Diploid	23294	.	.	.	7	140453136	140453136	A	T	7:g.140453136A>T	ENST00000288602.6:c.1799T>A	0.4		34	52		78	9	15/18
Thyroid Carcinoma (TCGA, PanCancer Atlas)	TCGA-EL-A3TA-01	Well-Differentiated Thyroid Cancer	Papillary Thyroid Cancer	V600E	OncoKB: Oncogenic, level_3b;CIViC: Predictive: 153, Prognostic: 18, Diagnostic: 3;MyCancerGenome: present;CancerHotspot: yes;3DHotspot: yes	MutationAssessor: impact: neutral, score: 0.65;SIFT: impact: deleterious, score: 0;Polyphen-2: impact: probably_damaging, score: 0.963	Missense_Mutation	SNP	Diploid	23294	.	.	.	7	140453136	140453136	A	T	7:g.140453136A>T	ENST00000288602.6:c.1799T>A	0.24		12	39		102	4	15/18
Thyroid Carcinoma (TCGA, PanCancer Atlas)	TCGA-EL-A3ZG-01	Well-Differentiated Thyroid Cancer	Papillary Thyroid Cancer	V600E	OncoKB: Oncogenic, level_3b;CIViC: Predictive: 153, Prognostic: 18, Diagnostic: 3;MyCancerGenome: present;CancerHotspot: yes;3DHotspot: yes	MutationAssessor: impact: neutral, score: 0.65;SIFT: impact: deleterious, score: 0;Polyphen-2: impact: probably_damaging, score: 0.963	Missense_Mutation	SNP	Diploid	23294	.	.	.	7	140453136	140453136	A	T	7:g.140453136A>T	ENST00000288602.6:c.1799T>A	0.34	0.02	15	29	1	61	3	15/18
Thyroid Carcinoma (TCGA, PanCancer Atlas)	TCGA-EL-A3ZL-01	Well-Differentiated Thyroid Cancer	Papillary Thyroid Cancer	V600E	OncoKB: Oncogenic, level_3b;CIViC: Predictive: 153, Prognostic: 18, Diagnostic: 3;MyCancerGenome: present;CancerHotspot: yes;3DHotspot: yes	MutationAssessor: impact: neutral, score: 0.65;SIFT: impact: deleterious, score: 0;Polyphen-2: impact: probably_damaging, score: 0.963	Missense_Mutation	SNP	Diploid	23294	.	.	.	7	140453136	140453136	A	T	7:g.140453136A>T	ENST00000288602.6:c.1799T>A	0.42	0.0078	22	30	1	128	9	15/18
Thyroid Carcinoma (TCGA, PanCancer Atlas)	TCGA-EL-A3ZO-01	Well-Differentiated Thyroid Cancer	Papillary Thyroid Cancer	V600E	OncoKB: Oncogenic, level_3b;CIViC: Predictive: 153, Prognostic: 18, Diagnostic: 3;MyCancerGenome: present;CancerHotspot: yes;3DHotspot: yes	MutationAssessor: impact: neutral, score: 0.65;SIFT: impact: deleterious, score: 0;Polyphen-2: impact: probably_damaging, score: 0.963	Missense_Mutation	SNP	Diploid	23294	.	.	.	7	140453136	140453136	A	T	7:g.140453136A>T	ENST00000288602.6:c.1799T>A	0.28		21	55		85	71	15/18
Thyroid Carcinoma (TCGA, PanCancer Atlas)	TCGA-EL-A3ZQ-01	Well-Differentiated Thyroid Cancer	Papillary Thyroid Cancer	V600E	OncoKB: Oncogenic, level_3b;CIViC: Predictive: 153, Prognostic: 18, Diagnostic: 3;MyCancerGenome: present;CancerHotspot: yes;3DHotspot: yes	MutationAssessor: impact: neutral, score: 0.65;SIFT: impact: deleterious, score: 0;Polyphen-2: impact: probably_damaging, score: 0.963	Missense_Mutation	SNP	Diploid	23294	.	.	.	7	140453136	140453136	A	T	7:g.140453136A>T	ENST00000288602.6:c.1799T>A	0.38		17	28		71	10	15/18
Thyroid Carcinoma (TCGA, PanCancer Atlas)	TCGA-EL-A3ZT-01	Well-Differentiated Thyroid Cancer	Papillary Thyroid Cancer	V600E	OncoKB: Oncogenic, level_3b;CIViC: Predictive: 153, Prognostic: 18, Diagnostic: 3;MyCancerGenome: present;CancerHotspot: yes;3DHotspot: yes	MutationAssessor: impact: neutral, score: 0.65;SIFT: impact: deleterious, score: 0;Polyphen-2: impact: probably_damaging, score: 0.963	Missense_Mutation	SNP	Diploid	23294	.	.	.	7	140453136	140453136	A	T	7:g.140453136A>T	ENST00000288602.6:c.1799T>A	0.38		50	81		138	12	15/18
Thyroid Carcinoma (TCGA, PanCancer Atlas)	TCGA-EL-A4JW-01	Well-Differentiated Thyroid Cancer	Papillary Thyroid Cancer	V600E	OncoKB: Oncogenic, level_3b;CIViC: Predictive: 153, Prognostic: 18, Diagnostic: 3;MyCancerGenome: present;CancerHotspot: yes;3DHotspot: yes	MutationAssessor: impact: neutral, score: 0.65;SIFT: impact: deleterious, score: 0;Polyphen-2: impact: probably_damaging, score: 0.963	Missense_Mutation	SNP	Diploid	23294	.	.	.	7	140453136	140453136	A	T	7:g.140453136A>T	ENST00000288602.6:c.1799T>A	0.22		14	49		62	8	15/18
Thyroid Carcinoma (TCGA, PanCancer Atlas)	TCGA-EL-A4JX-01	Well-Differentiated Thyroid Cancer	Papillary Thyroid Cancer	V600E	OncoKB: Oncogenic, level_3b;CIViC: Predictive: 153, Prognostic: 18, Diagnostic: 3;MyCancerGenome: present;CancerHotspot: yes;3DHotspot: yes	MutationAssessor: impact: neutral, score: 0.65;SIFT: impact: deleterious, score: 0;Polyphen-2: impact: probably_damaging, score: 0.963	Missense_Mutation	SNP	Diploid	23294	.	.	.	7	140453136	140453136	A	T	7:g.140453136A>T	ENST00000288602.6:c.1799T>A	0.18		12	56		53	8	15/18
Thyroid Carcinoma (TCGA, PanCancer Atlas)	TCGA-EL-A4JZ-01	Well-Differentiated Thyroid Cancer	Papillary Thyroid Cancer	V600E	OncoKB: Oncogenic, level_3b;CIViC: Predictive: 153, Prognostic: 18, Diagnostic: 3;MyCancerGenome: present;CancerHotspot: yes;3DHotspot: yes	MutationAssessor: impact: neutral, score: 0.65;SIFT: impact: deleterious, score: 0;Polyphen-2: impact: probably_damaging, score: 0.963	Missense_Mutation	SNP	Diploid	23294	.	.	.	7	140453136	140453136	A	T	7:g.140453136A>T	ENST00000288602.6:c.1799T>A	0.31		19	43		51	8	15/18
Thyroid Carcinoma (TCGA, PanCancer Atlas)	TCGA-EL-A4K0-01	Well-Differentiated Thyroid Cancer	Papillary Thyroid Cancer	V600E	OncoKB: Oncogenic, level_3b;CIViC: Predictive: 153, Prognostic: 18, Diagnostic: 3;MyCancerGenome: present;CancerHotspot: yes;3DHotspot: yes	MutationAssessor: impact: neutral, score: 0.65;SIFT: impact: deleterious, score: 0;Polyphen-2: impact: probably_damaging, score: 0.963	Missense_Mutation	SNP	Diploid	23294	.	.	.	7	140453136	140453136	A	T	7:g.140453136A>T	ENST00000288602.6:c.1799T>A	0.36		26	46		25	10	15/18
Thyroid Carcinoma (TCGA, PanCancer Atlas)	TCGA-EL-A4K1-01	Well-Differentiated Thyroid Cancer	Papillary Thyroid Cancer	V600E	OncoKB: Oncogenic, level_3b;CIViC: Predictive: 153, Prognostic: 18, Diagnostic: 3;MyCancerGenome: present;CancerHotspot: yes;3DHotspot: yes	MutationAssessor: impact: neutral, score: 0.65;SIFT: impact: deleterious, score: 0;Polyphen-2: impact: probably_damaging, score: 0.963	Missense_Mutation	SNP	Diploid	23294	.	.	.	7	140453136	140453136	A	T	7:g.140453136A>T	ENST00000288602.6:c.1799T>A	0.5		46	46		25	7	15/18
Thyroid Carcinoma (TCGA, PanCancer Atlas)	TCGA-EL-A4K4-01	Well-Differentiated Thyroid Cancer	Papillary Thyroid Cancer	V600E	OncoKB: Oncogenic, level_3b;CIViC: Predictive: 153, Prognostic: 18, Diagnostic: 3;MyCancerGenome: present;CancerHotspot: yes;3DHotspot: yes	MutationAssessor: impact: neutral, score: 0.65;SIFT: impact: deleterious, score: 0;Polyphen-2: impact: probably_damaging, score: 0.963	Missense_Mutation	SNP	Diploid	23294	.	.	.	7	140453136	140453136	A	T	7:g.140453136A>T	ENST00000288602.6:c.1799T>A	0.27		14	38		75	9	15/18
Thyroid Carcinoma (TCGA, PanCancer Atlas)	TCGA-EL-A4K7-01	Well-Differentiated Thyroid Cancer	Papillary Thyroid Cancer	V600E	OncoKB: Oncogenic, level_3b;CIViC: Predictive: 153, Prognostic: 18, Diagnostic: 3;MyCancerGenome: present;CancerHotspot: yes;3DHotspot: yes	MutationAssessor: impact: neutral, score: 0.65;SIFT: impact: deleterious, score: 0;Polyphen-2: impact: probably_damaging, score: 0.963	Missense_Mutation	SNP	Diploid	23294	.	.	.	7	140453136	140453136	A	T	7:g.140453136A>T	ENST00000288602.6:c.1799T>A	0.35		30	56		87	42	15/18
Thyroid Carcinoma (TCGA, PanCancer Atlas)	TCGA-EL-A4K9-01	Well-Differentiated Thyroid Cancer	Papillary Thyroid Cancer	V600E	OncoKB: Oncogenic, level_3b;CIViC: Predictive: 153, Prognostic: 18, Diagnostic: 3;MyCancerGenome: present;CancerHotspot: yes;3DHotspot: yes	MutationAssessor: impact: neutral, score: 0.65;SIFT: impact: deleterious, score: 0;Polyphen-2: impact: probably_damaging, score: 0.963	Missense_Mutation	SNP	Diploid	23294	.	.	.	7	140453136	140453136	A	T	7:g.140453136A>T	ENST00000288602.6:c.1799T>A	0.37		23	40		79	16	15/18
Thyroid Carcinoma (TCGA, PanCancer Atlas)	TCGA-EL-A4KG-01	Well-Differentiated Thyroid Cancer	Papillary Thyroid Cancer	V600E	OncoKB: Oncogenic, level_3b;CIViC: Predictive: 153, Prognostic: 18, Diagnostic: 3;MyCancerGenome: present;CancerHotspot: yes;3DHotspot: yes	MutationAssessor: impact: neutral, score: 0.65;SIFT: impact: deleterious, score: 0;Polyphen-2: impact: probably_damaging, score: 0.963	Missense_Mutation	SNP	Diploid	23294	.	.	.	7	140453136	140453136	A	T	7:g.140453136A>T	ENST00000288602.6:c.1799T>A	0.35		23	42		30	32	15/18
Thyroid Carcinoma (TCGA, PanCancer Atlas)	TCGA-EL-A4KH-01	Well-Differentiated Thyroid Cancer	Papillary Thyroid Cancer	V600E	OncoKB: Oncogenic, level_3b;CIViC: Predictive: 153, Prognostic: 18, Diagnostic: 3;MyCancerGenome: present;CancerHotspot: yes;3DHotspot: yes	MutationAssessor: impact: neutral, score: 0.65;SIFT: impact: deleterious, score: 0;Polyphen-2: impact: probably_damaging, score: 0.963	Missense_Mutation	SNP	Diploid	23294	.	.	.	7	140453136	140453136	A	T	7:g.140453136A>T	ENST00000288602.6:c.1799T>A	0.32		21	45		64	4	15/18
Thyroid Carcinoma (TCGA, PanCancer Atlas)	TCGA-EM-A1CT-01	Well-Differentiated Thyroid Cancer	Papillary Thyroid Cancer	V600E	OncoKB: Oncogenic, level_3b;CIViC: Predictive: 153, Prognostic: 18, Diagnostic: 3;MyCancerGenome: present;CancerHotspot: yes;3DHotspot: yes	MutationAssessor: impact: neutral, score: 0.65;SIFT: impact: deleterious, score: 0;Polyphen-2: impact: probably_damaging, score: 0.963	Missense_Mutation	SNP	Diploid	23294	.	.	.	7	140453136	140453136	A	T	7:g.140453136A>T	ENST00000288602.6:c.1799T>A	0.34		36	70		133	16	15/18
Thyroid Carcinoma (TCGA, PanCancer Atlas)	TCGA-EM-A1CU-01	Well-Differentiated Thyroid Cancer	Papillary Thyroid Cancer	V600E	OncoKB: Oncogenic, level_3b;CIViC: Predictive: 153, Prognostic: 18, Diagnostic: 3;MyCancerGenome: present;CancerHotspot: yes;3DHotspot: yes	MutationAssessor: impact: neutral, score: 0.65;SIFT: impact: deleterious, score: 0;Polyphen-2: impact: probably_damaging, score: 0.963	Missense_Mutation	SNP	Diploid	23294	.	.	.	7	140453136	140453136	A	T	7:g.140453136A>T	ENST00000288602.6:c.1799T>A	0.39		36	57		103	14	15/18
Thyroid Carcinoma (TCGA, PanCancer Atlas)	TCGA-EM-A1CV-01	Well-Differentiated Thyroid Cancer	Papillary Thyroid Cancer	V600E	OncoKB: Oncogenic, level_3b;CIViC: Predictive: 153, Prognostic: 18, Diagnostic: 3;MyCancerGenome: present;CancerHotspot: yes;3DHotspot: yes	MutationAssessor: impact: neutral, score: 0.65;SIFT: impact: deleterious, score: 0;Polyphen-2: impact: probably_damaging, score: 0.963	Missense_Mutation	SNP	Diploid	23294	.	.	.	7	140453136	140453136	A	T	7:g.140453136A>T	ENST00000288602.6:c.1799T>A	0.32		19	41		105	7	15/18
Thyroid Carcinoma (TCGA, PanCancer Atlas)	TCGA-EM-A22I-01	Well-Differentiated Thyroid Cancer	Papillary Thyroid Cancer	V600E	OncoKB: Oncogenic, level_3b;CIViC: Predictive: 153, Prognostic: 18, Diagnostic: 3;MyCancerGenome: present;CancerHotspot: yes;3DHotspot: yes	MutationAssessor: impact: neutral, score: 0.65;SIFT: impact: deleterious, score: 0;Polyphen-2: impact: probably_damaging, score: 0.963	Missense_Mutation	SNP	Diploid	23294	.	.	.	7	140453136	140453136	A	T	7:g.140453136A>T	ENST00000288602.6:c.1799T>A	0.26		10	28		95	9	15/18
Thyroid Carcinoma (TCGA, PanCancer Atlas)	TCGA-EM-A22M-01	Well-Differentiated Thyroid Cancer	Papillary Thyroid Cancer	V600E	OncoKB: Oncogenic, level_3b;CIViC: Predictive: 153, Prognostic: 18, Diagnostic: 3;MyCancerGenome: present;CancerHotspot: yes;3DHotspot: yes	MutationAssessor: impact: neutral, score: 0.65;SIFT: impact: deleterious, score: 0;Polyphen-2: impact: probably_damaging, score: 0.963	Missense_Mutation	SNP	Diploid	23294	.	.	.	7	140453136	140453136	A	T	7:g.140453136A>T	ENST00000288602.6:c.1799T>A	0.23		13	44		52	80	15/18
Thyroid Carcinoma (TCGA, PanCancer Atlas)	TCGA-EM-A22O-01	Well-Differentiated Thyroid Cancer	Papillary Thyroid Cancer	V600E	OncoKB: Oncogenic, level_3b;CIViC: Predictive: 153, Prognostic: 18, Diagnostic: 3;MyCancerGenome: present;CancerHotspot: yes;3DHotspot: yes	MutationAssessor: impact: neutral, score: 0.65;SIFT: impact: deleterious, score: 0;Polyphen-2: impact: probably_damaging, score: 0.963	Missense_Mutation	SNP	Diploid	23294	.	.	.	7	140453136	140453136	A	T	7:g.140453136A>T	ENST00000288602.6:c.1799T>A	0.36		14	25		107	33	15/18
Thyroid Carcinoma (TCGA, PanCancer Atlas)	TCGA-EM-A22P-01	Well-Differentiated Thyroid Cancer	Papillary Thyroid Cancer	V600E	OncoKB: Oncogenic, level_3b;CIViC: Predictive: 153, Prognostic: 18, Diagnostic: 3;MyCancerGenome: present;CancerHotspot: yes;3DHotspot: yes	MutationAssessor: impact: neutral, score: 0.65;SIFT: impact: deleterious, score: 0;Polyphen-2: impact: probably_damaging, score: 0.963	Missense_Mutation	SNP	Diploid	23294	.	.	.	7	140453136	140453136	A	T	7:g.140453136A>T	ENST00000288602.6:c.1799T>A	0.22	0.01	19	68	1	71	13	15/18
Thyroid Carcinoma (TCGA, PanCancer Atlas)	TCGA-EM-A2OX-01	Well-Differentiated Thyroid Cancer	Papillary Thyroid Cancer	V600E	OncoKB: Oncogenic, level_3b;CIViC: Predictive: 153, Prognostic: 18, Diagnostic: 3;MyCancerGenome: present;CancerHotspot: yes;3DHotspot: yes	MutationAssessor: impact: neutral, score: 0.65;SIFT: impact: deleterious, score: 0;Polyphen-2: impact: probably_damaging, score: 0.963	Missense_Mutation	SNP	Diploid	23294	.	.	.	7	140453136	140453136	A	T	7:g.140453136A>T	ENST00000288602.6:c.1799T>A	0.34		16	31		111	7	15/18
Thyroid Carcinoma (TCGA, PanCancer Atlas)	TCGA-EM-A2OZ-01	Well-Differentiated Thyroid Cancer	Papillary Thyroid Cancer	V600E	OncoKB: Oncogenic, level_3b;CIViC: Predictive: 153, Prognostic: 18, Diagnostic: 3;MyCancerGenome: present;CancerHotspot: yes;3DHotspot: yes	MutationAssessor: impact: neutral, score: 0.65;SIFT: impact: deleterious, score: 0;Polyphen-2: impact: probably_damaging, score: 0.963	Missense_Mutation	SNP	Diploid	23294	.	.	.	7	140453136	140453136	A	T	7:g.140453136A>T	ENST00000288602.6:c.1799T>A	0.3		26	60		119	34	15/18
Thyroid Carcinoma (TCGA, PanCancer Atlas)	TCGA-EM-A2P0-01	Well-Differentiated Thyroid Cancer	Papillary Thyroid Cancer	V600E	OncoKB: Oncogenic, level_3b;CIViC: Predictive: 153, Prognostic: 18, Diagnostic: 3;MyCancerGenome: present;CancerHotspot: yes;3DHotspot: yes	MutationAssessor: impact: neutral, score: 0.65;SIFT: impact: deleterious, score: 0;Polyphen-2: impact: probably_damaging, score: 0.963	Missense_Mutation	SNP	Diploid	23294	.	.	.	7	140453136	140453136	A	T	7:g.140453136A>T	ENST00000288602.6:c.1799T>A	0.34		23	45		95	7	15/18
Thyroid Carcinoma (TCGA, PanCancer Atlas)	TCGA-EM-A2P1-01	Well-Differentiated Thyroid Cancer	Papillary Thyroid Cancer	V600E	OncoKB: Oncogenic, level_3b;CIViC: Predictive: 153, Prognostic: 18, Diagnostic: 3;MyCancerGenome: present;CancerHotspot: yes;3DHotspot: yes	MutationAssessor: impact: neutral, score: 0.65;SIFT: impact: deleterious, score: 0;Polyphen-2: impact: probably_damaging, score: 0.963	Missense_Mutation	SNP	Diploid	23294	.	.	.	7	140453136	140453136	A	T	7:g.140453136A>T	ENST00000288602.6:c.1799T>A	0.14		9	56		90	7	15/18
Thyroid Carcinoma (TCGA, PanCancer Atlas)	TCGA-EM-A2P3-01	Well-Differentiated Thyroid Cancer	Papillary Thyroid Cancer	V600E	OncoKB: Oncogenic, level_3b;CIViC: Predictive: 153, Prognostic: 18, Diagnostic: 3;MyCancerGenome: present;CancerHotspot: yes;3DHotspot: yes	MutationAssessor: impact: neutral, score: 0.65;SIFT: impact: deleterious, score: 0;Polyphen-2: impact: probably_damaging, score: 0.963	Missense_Mutation	SNP	Diploid	23294	.	.	.	7	140453136	140453136	A	T	7:g.140453136A>T	ENST00000288602.6:c.1799T>A	0.43	0.0083	27	36	1	119	10	15/18
Thyroid Carcinoma (TCGA, PanCancer Atlas)	TCGA-EM-A3AK-01	Well-Differentiated Thyroid Cancer	Papillary Thyroid Cancer	V600E	OncoKB: Oncogenic, level_3b;CIViC: Predictive: 153, Prognostic: 18, Diagnostic: 3;MyCancerGenome: present;CancerHotspot: yes;3DHotspot: yes	MutationAssessor: impact: neutral, score: 0.65;SIFT: impact: deleterious, score: 0;Polyphen-2: impact: probably_damaging, score: 0.963	Missense_Mutation	SNP	Diploid	23294	.	.	.	7	140453136	140453136	A	T	7:g.140453136A>T	ENST00000288602.6:c.1799T>A	0.38		36	60		97	9	15/18
Thyroid Carcinoma (TCGA, PanCancer Atlas)	TCGA-EM-A3AR-01	Well-Differentiated Thyroid Cancer	Papillary Thyroid Cancer	V600E	OncoKB: Oncogenic, level_3b;CIViC: Predictive: 153, Prognostic: 18, Diagnostic: 3;MyCancerGenome: present;CancerHotspot: yes;3DHotspot: yes	MutationAssessor: impact: neutral, score: 0.65;SIFT: impact: deleterious, score: 0;Polyphen-2: impact: probably_damaging, score: 0.963	Missense_Mutation	SNP	Diploid	23294	.	.	.	7	140453136	140453136	A	T	7:g.140453136A>T	ENST00000288602.6:c.1799T>A	0.11		9	74		121	5	15/18
Thyroid Carcinoma (TCGA, PanCancer Atlas)	TCGA-EM-A3FJ-01	Well-Differentiated Thyroid Cancer	Papillary Thyroid Cancer	V600E	OncoKB: Oncogenic, level_3b;CIViC: Predictive: 153, Prognostic: 18, Diagnostic: 3;MyCancerGenome: present;CancerHotspot: yes;3DHotspot: yes	MutationAssessor: impact: neutral, score: 0.65;SIFT: impact: deleterious, score: 0;Polyphen-2: impact: probably_damaging, score: 0.963	Missense_Mutation	SNP	Diploid	23294	.	.	.	7	140453136	140453136	A	T	7:g.140453136A>T	ENST00000288602.6:c.1799T>A	0.48		14	15		104	2	15/18
Thyroid Carcinoma (TCGA, PanCancer Atlas)	TCGA-EM-A3FK-01	Well-Differentiated Thyroid Cancer	Papillary Thyroid Cancer	V600E	OncoKB: Oncogenic, level_3b;CIViC: Predictive: 153, Prognostic: 18, Diagnostic: 3;MyCancerGenome: present;CancerHotspot: yes;3DHotspot: yes	MutationAssessor: impact: neutral, score: 0.65;SIFT: impact: deleterious, score: 0;Polyphen-2: impact: probably_damaging, score: 0.963	Missense_Mutation	SNP	Diploid	23294	.	.	.	7	140453136	140453136	A	T	7:g.140453136A>T	ENST00000288602.6:c.1799T>A	0.33		14	29		67	8	15/18
Thyroid Carcinoma (TCGA, PanCancer Atlas)	TCGA-EM-A3FM-01	Well-Differentiated Thyroid Cancer	Papillary Thyroid Cancer	V600E	OncoKB: Oncogenic, level_3b;CIViC: Predictive: 153, Prognostic: 18, Diagnostic: 3;MyCancerGenome: present;CancerHotspot: yes;3DHotspot: yes	MutationAssessor: impact: neutral, score: 0.65;SIFT: impact: deleterious, score: 0;Polyphen-2: impact: probably_damaging, score: 0.963	Missense_Mutation	SNP	Diploid	23294	.	.	.	7	140453136	140453136	A	T	7:g.140453136A>T	ENST00000288602.6:c.1799T>A	0.34		29	56		67	14	15/18
Thyroid Carcinoma (TCGA, PanCancer Atlas)	TCGA-EM-A3FO-01	Well-Differentiated Thyroid Cancer	Papillary Thyroid Cancer	V600E	OncoKB: Oncogenic, level_3b;CIViC: Predictive: 153, Prognostic: 18, Diagnostic: 3;MyCancerGenome: present;CancerHotspot: yes;3DHotspot: yes	MutationAssessor: impact: neutral, score: 0.65;SIFT: impact: deleterious, score: 0;Polyphen-2: impact: probably_damaging, score: 0.963	Missense_Mutation	SNP	Diploid	23294	.	.	.	7	140453136	140453136	A	T	7:g.140453136A>T	ENST00000288602.6:c.1799T>A	0.39		37	59		84	6	15/18
Thyroid Carcinoma (TCGA, PanCancer Atlas)	TCGA-EM-A3O3-01	Well-Differentiated Thyroid Cancer	Papillary Thyroid Cancer	V600E	OncoKB: Oncogenic, level_3b;CIViC: Predictive: 153, Prognostic: 18, Diagnostic: 3;MyCancerGenome: present;CancerHotspot: yes;3DHotspot: yes	MutationAssessor: impact: neutral, score: 0.65;SIFT: impact: deleterious, score: 0;Polyphen-2: impact: probably_damaging, score: 0.963	Missense_Mutation	SNP	Diploid	23294	.	.	.	7	140453136	140453136	A	T	7:g.140453136A>T	ENST00000288602.6:c.1799T>A	0.35		19	36		122	29	15/18
Thyroid Carcinoma (TCGA, PanCancer Atlas)	TCGA-EM-A3O7-01	Well-Differentiated Thyroid Cancer	Papillary Thyroid Cancer	V600E	OncoKB: Oncogenic, level_3b;CIViC: Predictive: 153, Prognostic: 18, Diagnostic: 3;MyCancerGenome: present;CancerHotspot: yes;3DHotspot: yes	MutationAssessor: impact: neutral, score: 0.65;SIFT: impact: deleterious, score: 0;Polyphen-2: impact: probably_damaging, score: 0.963	Missense_Mutation	SNP	Diploid	23294	.	.	.	7	140453136	140453136	A	T	7:g.140453136A>T	ENST00000288602.6:c.1799T>A	0.43		60	78		157	10	15/18
Thyroid Carcinoma (TCGA, PanCancer Atlas)	TCGA-EM-A3SU-01	Well-Differentiated Thyroid Cancer	Papillary Thyroid Cancer	V600E	OncoKB: Oncogenic, level_3b;CIViC: Predictive: 153, Prognostic: 18, Diagnostic: 3;MyCancerGenome: present;CancerHotspot: yes;3DHotspot: yes	MutationAssessor: impact: neutral, score: 0.65;SIFT: impact: deleterious, score: 0;Polyphen-2: impact: probably_damaging, score: 0.963	Missense_Mutation	SNP	Diploid	23294	.	.	.	7	140453136	140453136	A	T	7:g.140453136A>T	ENST00000288602.6:c.1799T>A	0.3		20	46		55	11	15/18
Thyroid Carcinoma (TCGA, PanCancer Atlas)	TCGA-EM-A3SX-01	Well-Differentiated Thyroid Cancer	Papillary Thyroid Cancer	V600E	OncoKB: Oncogenic, level_3b;CIViC: Predictive: 153, Prognostic: 18, Diagnostic: 3;MyCancerGenome: present;CancerHotspot: yes;3DHotspot: yes	MutationAssessor: impact: neutral, score: 0.65;SIFT: impact: deleterious, score: 0;Polyphen-2: impact: probably_damaging, score: 0.963	Missense_Mutation	SNP	Diploid	23294	.	.	.	7	140453136	140453136	A	T	7:g.140453136A>T	ENST00000288602.6:c.1799T>A	0.32		16	34		58	26	15/18
Thyroid Carcinoma (TCGA, PanCancer Atlas)	TCGA-EM-A3SZ-01	Well-Differentiated Thyroid Cancer	Papillary Thyroid Cancer	V600E	OncoKB: Oncogenic, level_3b;CIViC: Predictive: 153, Prognostic: 18, Diagnostic: 3;MyCancerGenome: present;CancerHotspot: yes;3DHotspot: yes	MutationAssessor: impact: neutral, score: 0.65;SIFT: impact: deleterious, score: 0;Polyphen-2: impact: probably_damaging, score: 0.963	Missense_Mutation	SNP	Diploid	23294	.	.	.	7	140453136	140453136	A	T	7:g.140453136A>T	ENST00000288602.6:c.1799T>A	0.26		11	31		47	21	15/18
Thyroid Carcinoma (TCGA, PanCancer Atlas)	TCGA-EM-A4FF-01	Well-Differentiated Thyroid Cancer	Papillary Thyroid Cancer	V600E	OncoKB: Oncogenic, level_3b;CIViC: Predictive: 153, Prognostic: 18, Diagnostic: 3;MyCancerGenome: present;CancerHotspot: yes;3DHotspot: yes	MutationAssessor: impact: neutral, score: 0.65;SIFT: impact: deleterious, score: 0;Polyphen-2: impact: probably_damaging, score: 0.963	Missense_Mutation	SNP	Diploid	23294	.	.	.	7	140453136	140453136	A	T	7:g.140453136A>T	ENST00000288602.6:c.1799T>A	0.26		22	63		66	9	15/18
Thyroid Carcinoma (TCGA, PanCancer Atlas)	TCGA-EM-A4FM-01	Well-Differentiated Thyroid Cancer	Papillary Thyroid Cancer	V600E	OncoKB: Oncogenic, level_3b;CIViC: Predictive: 153, Prognostic: 18, Diagnostic: 3;MyCancerGenome: present;CancerHotspot: yes;3DHotspot: yes	MutationAssessor: impact: neutral, score: 0.65;SIFT: impact: deleterious, score: 0;Polyphen-2: impact: probably_damaging, score: 0.963	Missense_Mutation	SNP	Diploid	23294	.	.	.	7	140453136	140453136	A	T	7:g.140453136A>T	ENST00000288602.6:c.1799T>A	0.32		24	52		42	20	15/18
Thyroid Carcinoma (TCGA, PanCancer Atlas)	TCGA-EM-A4FN-01	Well-Differentiated Thyroid Cancer	Papillary Thyroid Cancer	V600E	OncoKB: Oncogenic, level_3b;CIViC: Predictive: 153, Prognostic: 18, Diagnostic: 3;MyCancerGenome: present;CancerHotspot: yes;3DHotspot: yes	MutationAssessor: impact: neutral, score: 0.65;SIFT: impact: deleterious, score: 0;Polyphen-2: impact: probably_damaging, score: 0.963	Missense_Mutation	SNP	Diploid	23294	.	.	.	7	140453136	140453136	A	T	7:g.140453136A>T	ENST00000288602.6:c.1799T>A	0.36		18	32		55	11	15/18
Thyroid Carcinoma (TCGA, PanCancer Atlas)	TCGA-EM-A4FO-01	Well-Differentiated Thyroid Cancer	Papillary Thyroid Cancer	V600E	OncoKB: Oncogenic, level_3b;CIViC: Predictive: 153, Prognostic: 18, Diagnostic: 3;MyCancerGenome: present;CancerHotspot: yes;3DHotspot: yes	MutationAssessor: impact: neutral, score: 0.65;SIFT: impact: deleterious, score: 0;Polyphen-2: impact: probably_damaging, score: 0.963	Missense_Mutation	SNP	Diploid	23294	.	.	.	7	140453136	140453136	A	T	7:g.140453136A>T	ENST00000288602.6:c.1799T>A	0.21		17	64		59	14	15/18
Thyroid Carcinoma (TCGA, PanCancer Atlas)	TCGA-EM-A4FQ-01	Well-Differentiated Thyroid Cancer	Papillary Thyroid Cancer	V600E	OncoKB: Oncogenic, level_3b;CIViC: Predictive: 153, Prognostic: 18, Diagnostic: 3;MyCancerGenome: present;CancerHotspot: yes;3DHotspot: yes	MutationAssessor: impact: neutral, score: 0.65;SIFT: impact: deleterious, score: 0;Polyphen-2: impact: probably_damaging, score: 0.963	Missense_Mutation	SNP	Diploid	23294	.	.	.	7	140453136	140453136	A	T	7:g.140453136A>T	ENST00000288602.6:c.1799T>A	0.44		28	36		66	9	15/18
Thyroid Carcinoma (TCGA, PanCancer Atlas)	TCGA-EM-A4FV-01	Well-Differentiated Thyroid Cancer	Papillary Thyroid Cancer	V600E	OncoKB: Oncogenic, level_3b;CIViC: Predictive: 153, Prognostic: 18, Diagnostic: 3;MyCancerGenome: present;CancerHotspot: yes;3DHotspot: yes	MutationAssessor: impact: neutral, score: 0.65;SIFT: impact: deleterious, score: 0;Polyphen-2: impact: probably_damaging, score: 0.963	Missense_Mutation	SNP	Diploid	23294	.	.	.	7	140453136	140453136	A	T	7:g.140453136A>T	ENST00000288602.6:c.1799T>A	0.13		5	35		41	21	15/18
Thyroid Carcinoma (TCGA, PanCancer Atlas)	TCGA-ET-A25G-01	Well-Differentiated Thyroid Cancer	Papillary Thyroid Cancer	V600E	OncoKB: Oncogenic, level_3b;CIViC: Predictive: 153, Prognostic: 18, Diagnostic: 3;MyCancerGenome: present;CancerHotspot: yes;3DHotspot: yes	MutationAssessor: impact: neutral, score: 0.65;SIFT: impact: deleterious, score: 0;Polyphen-2: impact: probably_damaging, score: 0.963	Missense_Mutation	SNP	Diploid	23294	.	.	.	7	140453136	140453136	A	T	7:g.140453136A>T	ENST00000288602.6:c.1799T>A	0.39		36	56		82	11	15/18
Thyroid Carcinoma (TCGA, PanCancer Atlas)	TCGA-ET-A25J-01	Well-Differentiated Thyroid Cancer	Papillary Thyroid Cancer	V600E	OncoKB: Oncogenic, level_3b;CIViC: Predictive: 153, Prognostic: 18, Diagnostic: 3;MyCancerGenome: present;CancerHotspot: yes;3DHotspot: yes	MutationAssessor: impact: neutral, score: 0.65;SIFT: impact: deleterious, score: 0;Polyphen-2: impact: probably_damaging, score: 0.963	Missense_Mutation	SNP	Diploid	23294	.	.	.	7	140453136	140453136	A	T	7:g.140453136A>T	ENST00000288602.6:c.1799T>A	0.44		29	37		70	9	15/18
Thyroid Carcinoma (TCGA, PanCancer Atlas)	TCGA-ET-A25K-01	Well-Differentiated Thyroid Cancer	Papillary Thyroid Cancer	V600E	OncoKB: Oncogenic, level_3b;CIViC: Predictive: 153, Prognostic: 18, Diagnostic: 3;MyCancerGenome: present;CancerHotspot: yes;3DHotspot: yes	MutationAssessor: impact: neutral, score: 0.65;SIFT: impact: deleterious, score: 0;Polyphen-2: impact: probably_damaging, score: 0.963	Missense_Mutation	SNP	Diploid	23294	.	.	.	7	140453136	140453136	A	T	7:g.140453136A>T	ENST00000288602.6:c.1799T>A	0.35		23	43		92	15	15/18
Thyroid Carcinoma (TCGA, PanCancer Atlas)	TCGA-ET-A25O-01	Well-Differentiated Thyroid Cancer	Papillary Thyroid Cancer	V600E	OncoKB: Oncogenic, level_3b;CIViC: Predictive: 153, Prognostic: 18, Diagnostic: 3;MyCancerGenome: present;CancerHotspot: yes;3DHotspot: yes	MutationAssessor: impact: neutral, score: 0.65;SIFT: impact: deleterious, score: 0;Polyphen-2: impact: probably_damaging, score: 0.963	Missense_Mutation	SNP	Diploid	23294	.	.	.	7	140453136	140453136	A	T	7:g.140453136A>T	ENST00000288602.6:c.1799T>A	0.38		13	21		55	14	15/18
Thyroid Carcinoma (TCGA, PanCancer Atlas)	TCGA-ET-A25R-01	Well-Differentiated Thyroid Cancer	Papillary Thyroid Cancer	V600E	OncoKB: Oncogenic, level_3b;CIViC: Predictive: 153, Prognostic: 18, Diagnostic: 3;MyCancerGenome: present;CancerHotspot: yes;3DHotspot: yes	MutationAssessor: impact: neutral, score: 0.65;SIFT: impact: deleterious, score: 0;Polyphen-2: impact: probably_damaging, score: 0.963	Missense_Mutation	SNP	Diploid	23294	.	.	.	7	140453136	140453136	A	T	7:g.140453136A>T	ENST00000288602.6:c.1799T>A	0.35		17	32		28	11	15/18
Thyroid Carcinoma (TCGA, PanCancer Atlas)	TCGA-ET-A2MY-01	Well-Differentiated Thyroid Cancer	Papillary Thyroid Cancer	V600E	OncoKB: Oncogenic, level_3b;CIViC: Predictive: 153, Prognostic: 18, Diagnostic: 3;MyCancerGenome: present;CancerHotspot: yes;3DHotspot: yes	MutationAssessor: impact: neutral, score: 0.65;SIFT: impact: deleterious, score: 0;Polyphen-2: impact: probably_damaging, score: 0.963	Missense_Mutation	SNP	Diploid	23294	.	.	.	7	140453136	140453136	A	T	7:g.140453136A>T	ENST00000288602.6:c.1799T>A	0.47		25	28		77	52	15/18
Thyroid Carcinoma (TCGA, PanCancer Atlas)	TCGA-ET-A2MZ-01	Well-Differentiated Thyroid Cancer	Papillary Thyroid Cancer	V600E	OncoKB: Oncogenic, level_3b;CIViC: Predictive: 153, Prognostic: 18, Diagnostic: 3;MyCancerGenome: present;CancerHotspot: yes;3DHotspot: yes	MutationAssessor: impact: neutral, score: 0.65;SIFT: impact: deleterious, score: 0;Polyphen-2: impact: probably_damaging, score: 0.963	Missense_Mutation	SNP	Gain	23294	.	.	.	7	140453136	140453136	A	T	7:g.140453136A>T	ENST00000288602.6:c.1799T>A	0.38		38	63		84	6	15/18
Thyroid Carcinoma (TCGA, PanCancer Atlas)	TCGA-ET-A2N0-01	Well-Differentiated Thyroid Cancer	Papillary Thyroid Cancer	V600E	OncoKB: Oncogenic, level_3b;CIViC: Predictive: 153, Prognostic: 18, Diagnostic: 3;MyCancerGenome: present;CancerHotspot: yes;3DHotspot: yes	MutationAssessor: impact: neutral, score: 0.65;SIFT: impact: deleterious, score: 0;Polyphen-2: impact: probably_damaging, score: 0.963	Missense_Mutation	SNP	Diploid	23294	.	.	.	7	140453136	140453136	A	T	7:g.140453136A>T	ENST00000288602.6:c.1799T>A	0.39		23	36		64	10	15/18
Thyroid Carcinoma (TCGA, PanCancer Atlas)	TCGA-ET-A2N4-01	Well-Differentiated Thyroid Cancer	Papillary Thyroid Cancer	V600E	OncoKB: Oncogenic, level_3b;CIViC: Predictive: 153, Prognostic: 18, Diagnostic: 3;MyCancerGenome: present;CancerHotspot: yes;3DHotspot: yes	MutationAssessor: impact: neutral, score: 0.65;SIFT: impact: deleterious, score: 0;Polyphen-2: impact: probably_damaging, score: 0.963	Missense_Mutation	SNP	Diploid	23294	.	.	.	7	140453136	140453136	A	T	7:g.140453136A>T	ENST00000288602.6:c.1799T>A	0.46		67	80		87	16	15/18
Thyroid Carcinoma (TCGA, PanCancer Atlas)	TCGA-ET-A39J-01	Well-Differentiated Thyroid Cancer	Papillary Thyroid Cancer	V600E	OncoKB: Oncogenic, level_3b;CIViC: Predictive: 153, Prognostic: 18, Diagnostic: 3;MyCancerGenome: present;CancerHotspot: yes;3DHotspot: yes	MutationAssessor: impact: neutral, score: 0.65;SIFT: impact: deleterious, score: 0;Polyphen-2: impact: probably_damaging, score: 0.963	Missense_Mutation	SNP	Diploid	23294	.	.	.	7	140453136	140453136	A	T	7:g.140453136A>T	ENST00000288602.6:c.1799T>A	0.47		40	46		41	18	15/18
Thyroid Carcinoma (TCGA, PanCancer Atlas)	TCGA-ET-A39K-01	Well-Differentiated Thyroid Cancer	Papillary Thyroid Cancer	V600E	OncoKB: Oncogenic, level_3b;CIViC: Predictive: 153, Prognostic: 18, Diagnostic: 3;MyCancerGenome: present;CancerHotspot: yes;3DHotspot: yes	MutationAssessor: impact: neutral, score: 0.65;SIFT: impact: deleterious, score: 0;Polyphen-2: impact: probably_damaging, score: 0.963	Missense_Mutation	SNP	Diploid	23294	.	.	.	7	140453136	140453136	A	T	7:g.140453136A>T	ENST00000288602.6:c.1799T>A	0.43		26	34		55	6	15/18
Thyroid Carcinoma (TCGA, PanCancer Atlas)	TCGA-ET-A39M-01	Well-Differentiated Thyroid Cancer	Papillary Thyroid Cancer	V600E	OncoKB: Oncogenic, level_3b;CIViC: Predictive: 153, Prognostic: 18, Diagnostic: 3;MyCancerGenome: present;CancerHotspot: yes;3DHotspot: yes	MutationAssessor: impact: neutral, score: 0.65;SIFT: impact: deleterious, score: 0;Polyphen-2: impact: probably_damaging, score: 0.963	Missense_Mutation	SNP	Diploid	23294	.	.	.	7	140453136	140453136	A	T	7:g.140453136A>T	ENST00000288602.6:c.1799T>A	0.22		53	186		61	9	15/18
Thyroid Carcinoma (TCGA, PanCancer Atlas)	TCGA-ET-A39O-01	Well-Differentiated Thyroid Cancer	Papillary Thyroid Cancer	V600E	OncoKB: Oncogenic, level_3b;CIViC: Predictive: 153, Prognostic: 18, Diagnostic: 3;MyCancerGenome: present;CancerHotspot: yes;3DHotspot: yes	MutationAssessor: impact: neutral, score: 0.65;SIFT: impact: deleterious, score: 0;Polyphen-2: impact: probably_damaging, score: 0.963	Missense_Mutation	SNP	Diploid	23294	.	.	.	7	140453136	140453136	A	T	7:g.140453136A>T	ENST00000288602.6:c.1799T>A	0.27		24	65		67	7	15/18
Thyroid Carcinoma (TCGA, PanCancer Atlas)	TCGA-ET-A39P-01	Well-Differentiated Thyroid Cancer	Papillary Thyroid Cancer	V600E	OncoKB: Oncogenic, level_3b;CIViC: Predictive: 153, Prognostic: 18, Diagnostic: 3;MyCancerGenome: present;CancerHotspot: yes;3DHotspot: yes	MutationAssessor: impact: neutral, score: 0.65;SIFT: impact: deleterious, score: 0;Polyphen-2: impact: probably_damaging, score: 0.963	Missense_Mutation	SNP	Diploid	23294	.	.	.	7	140453136	140453136	A	T	7:g.140453136A>T	ENST00000288602.6:c.1799T>A	0.39		24	37		61	65	15/18
Thyroid Carcinoma (TCGA, PanCancer Atlas)	TCGA-ET-A39S-01	Well-Differentiated Thyroid Cancer	Papillary Thyroid Cancer	V600E	OncoKB: Oncogenic, level_3b;CIViC: Predictive: 153, Prognostic: 18, Diagnostic: 3;MyCancerGenome: present;CancerHotspot: yes;3DHotspot: yes	MutationAssessor: impact: neutral, score: 0.65;SIFT: impact: deleterious, score: 0;Polyphen-2: impact: probably_damaging, score: 0.963	Missense_Mutation	SNP	Diploid	23294	.	.	.	7	140453136	140453136	A	T	7:g.140453136A>T	ENST00000288602.6:c.1799T>A	0.33	0.02	29	58	1	61	5	15/18
Thyroid Carcinoma (TCGA, PanCancer Atlas)	TCGA-ET-A39T-01	Well-Differentiated Thyroid Cancer	Papillary Thyroid Cancer	V600E	OncoKB: Oncogenic, level_3b;CIViC: Predictive: 153, Prognostic: 18, Diagnostic: 3;MyCancerGenome: present;CancerHotspot: yes;3DHotspot: yes	MutationAssessor: impact: neutral, score: 0.65;SIFT: impact: deleterious, score: 0;Polyphen-2: impact: probably_damaging, score: 0.963	Missense_Mutation	SNP	Diploid	23294	.	.	.	7	140453136	140453136	A	T	7:g.140453136A>T	ENST00000288602.6:c.1799T>A	0.49		35	37		65	6	15/18
Thyroid Carcinoma (TCGA, PanCancer Atlas)	TCGA-ET-A3BO-01	Well-Differentiated Thyroid Cancer	Papillary Thyroid Cancer	V600E	OncoKB: Oncogenic, level_3b;CIViC: Predictive: 153, Prognostic: 18, Diagnostic: 3;MyCancerGenome: present;CancerHotspot: yes;3DHotspot: yes	MutationAssessor: impact: neutral, score: 0.65;SIFT: impact: deleterious, score: 0;Polyphen-2: impact: probably_damaging, score: 0.963	Missense_Mutation	SNP	Diploid	23294	.	.	.	7	140453136	140453136	A	T	7:g.140453136A>T	ENST00000288602.6:c.1799T>A	0.32		34	73		58	7	15/18
Thyroid Carcinoma (TCGA, PanCancer Atlas)	TCGA-ET-A3BP-01	Well-Differentiated Thyroid Cancer	Papillary Thyroid Cancer	V600E	OncoKB: Oncogenic, level_3b;CIViC: Predictive: 153, Prognostic: 18, Diagnostic: 3;MyCancerGenome: present;CancerHotspot: yes;3DHotspot: yes	MutationAssessor: impact: neutral, score: 0.65;SIFT: impact: deleterious, score: 0;Polyphen-2: impact: probably_damaging, score: 0.963	Missense_Mutation	SNP	Diploid	23294	.	.	.	7	140453136	140453136	A	T	7:g.140453136A>T	ENST00000288602.6:c.1799T>A	0.44		38	49		49	5	15/18
Thyroid Carcinoma (TCGA, PanCancer Atlas)	TCGA-ET-A3BQ-01	Well-Differentiated Thyroid Cancer	Papillary Thyroid Cancer	V600E	OncoKB: Oncogenic, level_3b;CIViC: Predictive: 153, Prognostic: 18, Diagnostic: 3;MyCancerGenome: present;CancerHotspot: yes;3DHotspot: yes	MutationAssessor: impact: neutral, score: 0.65;SIFT: impact: deleterious, score: 0;Polyphen-2: impact: probably_damaging, score: 0.963	Missense_Mutation	SNP	Diploid	23294	.	.	.	7	140453136	140453136	A	T	7:g.140453136A>T	ENST00000288602.6:c.1799T>A	0.4		42	62		94	15	15/18
Thyroid Carcinoma (TCGA, PanCancer Atlas)	TCGA-ET-A3BS-01	Well-Differentiated Thyroid Cancer	Papillary Thyroid Cancer	V600E	OncoKB: Oncogenic, level_3b;CIViC: Predictive: 153, Prognostic: 18, Diagnostic: 3;MyCancerGenome: present;CancerHotspot: yes;3DHotspot: yes	MutationAssessor: impact: neutral, score: 0.65;SIFT: impact: deleterious, score: 0;Polyphen-2: impact: probably_damaging, score: 0.963	Missense_Mutation	SNP	Diploid	23294	.	.	.	7	140453136	140453136	A	T	7:g.140453136A>T	ENST00000288602.6:c.1799T>A	0.27		15	41		80	5	15/18
Thyroid Carcinoma (TCGA, PanCancer Atlas)	TCGA-ET-A3BT-01	Well-Differentiated Thyroid Cancer	Papillary Thyroid Cancer	V600E	OncoKB: Oncogenic, level_3b;CIViC: Predictive: 153, Prognostic: 18, Diagnostic: 3;MyCancerGenome: present;CancerHotspot: yes;3DHotspot: yes	MutationAssessor: impact: neutral, score: 0.65;SIFT: impact: deleterious, score: 0;Polyphen-2: impact: probably_damaging, score: 0.963	Missense_Mutation	SNP	Diploid	23294	.	.	.	7	140453136	140453136	A	T	7:g.140453136A>T	ENST00000288602.6:c.1799T>A	0.47		25	28		72	19	15/18
Thyroid Carcinoma (TCGA, PanCancer Atlas)	TCGA-ET-A3BU-01	Well-Differentiated Thyroid Cancer	Papillary Thyroid Cancer	V600E	OncoKB: Oncogenic, level_3b;CIViC: Predictive: 153, Prognostic: 18, Diagnostic: 3;MyCancerGenome: present;CancerHotspot: yes;3DHotspot: yes	MutationAssessor: impact: neutral, score: 0.65;SIFT: impact: deleterious, score: 0;Polyphen-2: impact: probably_damaging, score: 0.963	Missense_Mutation	SNP	Diploid	23294	.	.	.	7	140453136	140453136	A	T	7:g.140453136A>T	ENST00000288602.6:c.1799T>A	0.36		29	51		97	3	15/18
Thyroid Carcinoma (TCGA, PanCancer Atlas)	TCGA-ET-A3BV-01	Well-Differentiated Thyroid Cancer	Papillary Thyroid Cancer	V600E	OncoKB: Oncogenic, level_3b;CIViC: Predictive: 153, Prognostic: 18, Diagnostic: 3;MyCancerGenome: present;CancerHotspot: yes;3DHotspot: yes	MutationAssessor: impact: neutral, score: 0.65;SIFT: impact: deleterious, score: 0;Polyphen-2: impact: probably_damaging, score: 0.963	Missense_Mutation	SNP	Diploid	23294	.	.	.	7	140453136	140453136	A	T	7:g.140453136A>T	ENST00000288602.6:c.1799T>A	0.22		16	58		70	22	15/18
Thyroid Carcinoma (TCGA, PanCancer Atlas)	TCGA-ET-A3BW-01	Well-Differentiated Thyroid Cancer	Papillary Thyroid Cancer	V600E	OncoKB: Oncogenic, level_3b;CIViC: Predictive: 153, Prognostic: 18, Diagnostic: 3;MyCancerGenome: present;CancerHotspot: yes;3DHotspot: yes	MutationAssessor: impact: neutral, score: 0.65;SIFT: impact: deleterious, score: 0;Polyphen-2: impact: probably_damaging, score: 0.963	Missense_Mutation	SNP	Diploid	23294	.	.	.	7	140453136	140453136	A	T	7:g.140453136A>T	ENST00000288602.6:c.1799T>A	0.51		41	40		59	6	15/18
Thyroid Carcinoma (TCGA, PanCancer Atlas)	TCGA-ET-A3BX-01	Well-Differentiated Thyroid Cancer	Papillary Thyroid Cancer	V600E	OncoKB: Oncogenic, level_3b;CIViC: Predictive: 153, Prognostic: 18, Diagnostic: 3;MyCancerGenome: present;CancerHotspot: yes;3DHotspot: yes	MutationAssessor: impact: neutral, score: 0.65;SIFT: impact: deleterious, score: 0;Polyphen-2: impact: probably_damaging, score: 0.963	Missense_Mutation	SNP	Diploid	23294	.	.	.	7	140453136	140453136	A	T	7:g.140453136A>T	ENST00000288602.6:c.1799T>A	0.42		28	39		67	8	15/18
Thyroid Carcinoma (TCGA, PanCancer Atlas)	TCGA-ET-A3DO-01	Well-Differentiated Thyroid Cancer	Papillary Thyroid Cancer	V600E	OncoKB: Oncogenic, level_3b;CIViC: Predictive: 153, Prognostic: 18, Diagnostic: 3;MyCancerGenome: present;CancerHotspot: yes;3DHotspot: yes	MutationAssessor: impact: neutral, score: 0.65;SIFT: impact: deleterious, score: 0;Polyphen-2: impact: probably_damaging, score: 0.963	Missense_Mutation	SNP	Diploid	23294	.	.	.	7	140453136	140453136	A	T	7:g.140453136A>T	ENST00000288602.6:c.1799T>A	0.28	0.01	18	47	1	66	14	15/18
Thyroid Carcinoma (TCGA, PanCancer Atlas)	TCGA-ET-A3DP-01	Well-Differentiated Thyroid Cancer	Papillary Thyroid Cancer	V600E	OncoKB: Oncogenic, level_3b;CIViC: Predictive: 153, Prognostic: 18, Diagnostic: 3;MyCancerGenome: present;CancerHotspot: yes;3DHotspot: yes	MutationAssessor: impact: neutral, score: 0.65;SIFT: impact: deleterious, score: 0;Polyphen-2: impact: probably_damaging, score: 0.963	Missense_Mutation	SNP	Diploid	23294	.	.	.	7	140453136	140453136	A	T	7:g.140453136A>T	ENST00000288602.6:c.1799T>A	0.45		18	22		101	15	15/18
Thyroid Carcinoma (TCGA, PanCancer Atlas)	TCGA-ET-A3DT-01	Well-Differentiated Thyroid Cancer	Papillary Thyroid Cancer	V600E	OncoKB: Oncogenic, level_3b;CIViC: Predictive: 153, Prognostic: 18, Diagnostic: 3;MyCancerGenome: present;CancerHotspot: yes;3DHotspot: yes	MutationAssessor: impact: neutral, score: 0.65;SIFT: impact: deleterious, score: 0;Polyphen-2: impact: probably_damaging, score: 0.963	Missense_Mutation	SNP	Diploid	23294	.	.	.	7	140453136	140453136	A	T	7:g.140453136A>T	ENST00000288602.6:c.1799T>A	0.25		14	42		39	3	15/18
Thyroid Carcinoma (TCGA, PanCancer Atlas)	TCGA-ET-A3DU-01	Well-Differentiated Thyroid Cancer	Papillary Thyroid Cancer	V600E	OncoKB: Oncogenic, level_3b;CIViC: Predictive: 153, Prognostic: 18, Diagnostic: 3;MyCancerGenome: present;CancerHotspot: yes;3DHotspot: yes	MutationAssessor: impact: neutral, score: 0.65;SIFT: impact: deleterious, score: 0;Polyphen-2: impact: probably_damaging, score: 0.963	Missense_Mutation	SNP	Diploid	23294	.	.	.	7	140453136	140453136	A	T	7:g.140453136A>T	ENST00000288602.6:c.1799T>A	0.27		20	54		61	13	15/18
Thyroid Carcinoma (TCGA, PanCancer Atlas)	TCGA-ET-A3DW-01	Well-Differentiated Thyroid Cancer	Papillary Thyroid Cancer	V600E	OncoKB: Oncogenic, level_3b;CIViC: Predictive: 153, Prognostic: 18, Diagnostic: 3;MyCancerGenome: present;CancerHotspot: yes;3DHotspot: yes	MutationAssessor: impact: neutral, score: 0.65;SIFT: impact: deleterious, score: 0;Polyphen-2: impact: probably_damaging, score: 0.963	Missense_Mutation	SNP	Diploid	23294	.	.	.	7	140453136	140453136	A	T	7:g.140453136A>T	ENST00000288602.6:c.1799T>A	0.41		39	55		99	17	15/18
Thyroid Carcinoma (TCGA, PanCancer Atlas)	TCGA-ET-A40Q-01	Well-Differentiated Thyroid Cancer	Papillary Thyroid Cancer	V600E	OncoKB: Oncogenic, level_3b;CIViC: Predictive: 153, Prognostic: 18, Diagnostic: 3;MyCancerGenome: present;CancerHotspot: yes;3DHotspot: yes	MutationAssessor: impact: neutral, score: 0.65;SIFT: impact: deleterious, score: 0;Polyphen-2: impact: probably_damaging, score: 0.963	Missense_Mutation	SNP	Diploid	23294	.	.	.	7	140453136	140453136	A	T	7:g.140453136A>T	ENST00000288602.6:c.1799T>A	0.29		31	76		128	12	15/18
Thyroid Carcinoma (TCGA, PanCancer Atlas)	TCGA-FE-A22Z-01	Well-Differentiated Thyroid Cancer	Papillary Thyroid Cancer	V600E	OncoKB: Oncogenic, level_3b;CIViC: Predictive: 153, Prognostic: 18, Diagnostic: 3;MyCancerGenome: present;CancerHotspot: yes;3DHotspot: yes	MutationAssessor: impact: neutral, score: 0.65;SIFT: impact: deleterious, score: 0;Polyphen-2: impact: probably_damaging, score: 0.963	Missense_Mutation	SNP	Diploid	23294	.	.	.	7	140453136	140453136	A	T	7:g.140453136A>T	ENST00000288602.6:c.1799T>A	0.46		11	13		66	19	15/18
Thyroid Carcinoma (TCGA, PanCancer Atlas)	TCGA-FE-A230-01	Well-Differentiated Thyroid Cancer	Papillary Thyroid Cancer	V600E	OncoKB: Oncogenic, level_3b;CIViC: Predictive: 153, Prognostic: 18, Diagnostic: 3;MyCancerGenome: present;CancerHotspot: yes;3DHotspot: yes	MutationAssessor: impact: neutral, score: 0.65;SIFT: impact: deleterious, score: 0;Polyphen-2: impact: probably_damaging, score: 0.963	Missense_Mutation	SNP	Diploid	23294	.	.	.	7	140453136	140453136	A	T	7:g.140453136A>T	ENST00000288602.6:c.1799T>A	0.38		15	24		72	4	15/18
Thyroid Carcinoma (TCGA, PanCancer Atlas)	TCGA-FE-A231-01	Well-Differentiated Thyroid Cancer	Papillary Thyroid Cancer	V600E	OncoKB: Oncogenic, level_3b;CIViC: Predictive: 153, Prognostic: 18, Diagnostic: 3;MyCancerGenome: present;CancerHotspot: yes;3DHotspot: yes	MutationAssessor: impact: neutral, score: 0.65;SIFT: impact: deleterious, score: 0;Polyphen-2: impact: probably_damaging, score: 0.963	Missense_Mutation	SNP	Diploid	23294	.	.	.	7	140453136	140453136	A	T	7:g.140453136A>T	ENST00000288602.6:c.1799T>A	0.44		28	36		83	11	15/18
Thyroid Carcinoma (TCGA, PanCancer Atlas)	TCGA-FE-A232-01	Well-Differentiated Thyroid Cancer	Papillary Thyroid Cancer	V600E	OncoKB: Oncogenic, level_3b;CIViC: Predictive: 153, Prognostic: 18, Diagnostic: 3;MyCancerGenome: present;CancerHotspot: yes;3DHotspot: yes	MutationAssessor: impact: neutral, score: 0.65;SIFT: impact: deleterious, score: 0;Polyphen-2: impact: probably_damaging, score: 0.963	Missense_Mutation	SNP	Diploid	23294	.	.	.	7	140453136	140453136	A	T	7:g.140453136A>T	ENST00000288602.6:c.1799T>A	0.3		21	49		90	14	15/18
Thyroid Carcinoma (TCGA, PanCancer Atlas)	TCGA-FE-A233-01	Well-Differentiated Thyroid Cancer	Papillary Thyroid Cancer	V600E	OncoKB: Oncogenic, level_3b;CIViC: Predictive: 153, Prognostic: 18, Diagnostic: 3;MyCancerGenome: present;CancerHotspot: yes;3DHotspot: yes	MutationAssessor: impact: neutral, score: 0.65;SIFT: impact: deleterious, score: 0;Polyphen-2: impact: probably_damaging, score: 0.963	Missense_Mutation	SNP	Diploid	23294	.	.	.	7	140453136	140453136	A	T	7:g.140453136A>T	ENST00000288602.6:c.1799T>A	0.48		41	45		68	10	15/18
Thyroid Carcinoma (TCGA, PanCancer Atlas)	TCGA-FE-A234-01	Well-Differentiated Thyroid Cancer	Papillary Thyroid Cancer	V600E	OncoKB: Oncogenic, level_3b;CIViC: Predictive: 153, Prognostic: 18, Diagnostic: 3;MyCancerGenome: present;CancerHotspot: yes;3DHotspot: yes	MutationAssessor: impact: neutral, score: 0.65;SIFT: impact: deleterious, score: 0;Polyphen-2: impact: probably_damaging, score: 0.963	Missense_Mutation	SNP	Diploid	23294	.	.	.	7	140453136	140453136	A	T	7:g.140453136A>T	ENST00000288602.6:c.1799T>A	0.48		14	15		77	6	15/18
Thyroid Carcinoma (TCGA, PanCancer Atlas)	TCGA-FE-A235-01	Well-Differentiated Thyroid Cancer	Papillary Thyroid Cancer	V600E	OncoKB: Oncogenic, level_3b;CIViC: Predictive: 153, Prognostic: 18, Diagnostic: 3;MyCancerGenome: present;CancerHotspot: yes;3DHotspot: yes	MutationAssessor: impact: neutral, score: 0.65;SIFT: impact: deleterious, score: 0;Polyphen-2: impact: probably_damaging, score: 0.963	Missense_Mutation	SNP	Diploid	23294	.	.	.	7	140453136	140453136	A	T	7:g.140453136A>T	ENST00000288602.6:c.1799T>A	0.34		32	62		84	12	15/18
Thyroid Carcinoma (TCGA, PanCancer Atlas)	TCGA-FE-A236-01	Well-Differentiated Thyroid Cancer	Papillary Thyroid Cancer	V600E	OncoKB: Oncogenic, level_3b;CIViC: Predictive: 153, Prognostic: 18, Diagnostic: 3;MyCancerGenome: present;CancerHotspot: yes;3DHotspot: yes	MutationAssessor: impact: neutral, score: 0.65;SIFT: impact: deleterious, score: 0;Polyphen-2: impact: probably_damaging, score: 0.963	Missense_Mutation	SNP	Diploid	23294	.	.	.	7	140453136	140453136	A	T	7:g.140453136A>T	ENST00000288602.6:c.1799T>A	0.44		38	48		86	9	15/18
Thyroid Carcinoma (TCGA, PanCancer Atlas)	TCGA-FE-A237-01	Well-Differentiated Thyroid Cancer	Papillary Thyroid Cancer	V600E	OncoKB: Oncogenic, level_3b;CIViC: Predictive: 153, Prognostic: 18, Diagnostic: 3;MyCancerGenome: present;CancerHotspot: yes;3DHotspot: yes	MutationAssessor: impact: neutral, score: 0.65;SIFT: impact: deleterious, score: 0;Polyphen-2: impact: probably_damaging, score: 0.963	Missense_Mutation	SNP	Diploid	23294	.	.	.	7	140453136	140453136	A	T	7:g.140453136A>T	ENST00000288602.6:c.1799T>A	0.32		28	59		88	16	15/18
Thyroid Carcinoma (TCGA, PanCancer Atlas)	TCGA-FE-A23A-01	Well-Differentiated Thyroid Cancer	Papillary Thyroid Cancer	V600E	OncoKB: Oncogenic, level_3b;CIViC: Predictive: 153, Prognostic: 18, Diagnostic: 3;MyCancerGenome: present;CancerHotspot: yes;3DHotspot: yes	MutationAssessor: impact: neutral, score: 0.65;SIFT: impact: deleterious, score: 0;Polyphen-2: impact: probably_damaging, score: 0.963	Missense_Mutation	SNP	Diploid	23294	.	.	.	7	140453136	140453136	A	T	7:g.140453136A>T	ENST00000288602.6:c.1799T>A	0.31		10	22		50	9	15/18
Thyroid Carcinoma (TCGA, PanCancer Atlas)	TCGA-FE-A3PB-01	Well-Differentiated Thyroid Cancer	Papillary Thyroid Cancer	V600E	OncoKB: Oncogenic, level_3b;CIViC: Predictive: 153, Prognostic: 18, Diagnostic: 3;MyCancerGenome: present;CancerHotspot: yes;3DHotspot: yes	MutationAssessor: impact: neutral, score: 0.65;SIFT: impact: deleterious, score: 0;Polyphen-2: impact: probably_damaging, score: 0.963	Missense_Mutation	SNP	Diploid	23294	.	.	.	7	140453136	140453136	A	T	7:g.140453136A>T	ENST00000288602.6:c.1799T>A	0.28		24	63		149	3	15/18
Thyroid Carcinoma (TCGA, PanCancer Atlas)	TCGA-FE-A3PC-01	Well-Differentiated Thyroid Cancer	Papillary Thyroid Cancer	V600E	OncoKB: Oncogenic, level_3b;CIViC: Predictive: 153, Prognostic: 18, Diagnostic: 3;MyCancerGenome: present;CancerHotspot: yes;3DHotspot: yes	MutationAssessor: impact: neutral, score: 0.65;SIFT: impact: deleterious, score: 0;Polyphen-2: impact: probably_damaging, score: 0.963	Missense_Mutation	SNP	Diploid	23294	.	.	.	7	140453136	140453136	A	T	7:g.140453136A>T	ENST00000288602.6:c.1799T>A	0.45		62	75		117	17	15/18
Thyroid Carcinoma (TCGA, PanCancer Atlas)	TCGA-FK-A3SB-01	Well-Differentiated Thyroid Cancer	Papillary Thyroid Cancer	V600E	OncoKB: Oncogenic, level_3b;CIViC: Predictive: 153, Prognostic: 18, Diagnostic: 3;MyCancerGenome: present;CancerHotspot: yes;3DHotspot: yes	MutationAssessor: impact: neutral, score: 0.65;SIFT: impact: deleterious, score: 0;Polyphen-2: impact: probably_damaging, score: 0.963	Missense_Mutation	SNP	Diploid	23294	.	.	.	7	140453136	140453136	A	T	7:g.140453136A>T	ENST00000288602.6:c.1799T>A	0.32		32	67		98	5	15/18
Thyroid Carcinoma (TCGA, PanCancer Atlas)	TCGA-FK-A3SH-01	Well-Differentiated Thyroid Cancer	Papillary Thyroid Cancer	V600E	OncoKB: Oncogenic, level_3b;CIViC: Predictive: 153, Prognostic: 18, Diagnostic: 3;MyCancerGenome: present;CancerHotspot: yes;3DHotspot: yes	MutationAssessor: impact: neutral, score: 0.65;SIFT: impact: deleterious, score: 0;Polyphen-2: impact: probably_damaging, score: 0.963	Missense_Mutation	SNP	Diploid	23294	.	.	.	7	140453136	140453136	A	T	7:g.140453136A>T	ENST00000288602.6:c.1799T>A	0.35	0.0085	41	75	1	117	12	15/18
Thyroid Carcinoma (TCGA, PanCancer Atlas)	TCGA-FY-A3BL-01	Well-Differentiated Thyroid Cancer	Papillary Thyroid Cancer	V600E	OncoKB: Oncogenic, level_3b;CIViC: Predictive: 153, Prognostic: 18, Diagnostic: 3;MyCancerGenome: present;CancerHotspot: yes;3DHotspot: yes	MutationAssessor: impact: neutral, score: 0.65;SIFT: impact: deleterious, score: 0;Polyphen-2: impact: probably_damaging, score: 0.963	Missense_Mutation	SNP	Diploid	23294	.	.	.	7	140453136	140453136	A	T	7:g.140453136A>T	ENST00000288602.6:c.1799T>A	0.43		31	41		71	276	15/18
Thyroid Carcinoma (TCGA, PanCancer Atlas)	TCGA-FY-A3I4-01	Well-Differentiated Thyroid Cancer	Papillary Thyroid Cancer	V600E	OncoKB: Oncogenic, level_3b;CIViC: Predictive: 153, Prognostic: 18, Diagnostic: 3;MyCancerGenome: present;CancerHotspot: yes;3DHotspot: yes	MutationAssessor: impact: neutral, score: 0.65;SIFT: impact: deleterious, score: 0;Polyphen-2: impact: probably_damaging, score: 0.963	Missense_Mutation	SNP	Diploid	23294	.	.	.	7	140453136	140453136	A	T	7:g.140453136A>T	ENST00000288602.6:c.1799T>A	0.17		15	72		67	7	15/18
Thyroid Carcinoma (TCGA, PanCancer Atlas)	TCGA-FY-A3NN-01	Well-Differentiated Thyroid Cancer	Papillary Thyroid Cancer	V600E	OncoKB: Oncogenic, level_3b;CIViC: Predictive: 153, Prognostic: 18, Diagnostic: 3;MyCancerGenome: present;CancerHotspot: yes;3DHotspot: yes	MutationAssessor: impact: neutral, score: 0.65;SIFT: impact: deleterious, score: 0;Polyphen-2: impact: probably_damaging, score: 0.963	Missense_Mutation	SNP	Diploid	23294	.	.	.	7	140453136	140453136	A	T	7:g.140453136A>T	ENST00000288602.6:c.1799T>A	0.3		32	73		61	8	15/18
Thyroid Carcinoma (TCGA, PanCancer Atlas)	TCGA-FY-A3ON-01	Well-Differentiated Thyroid Cancer	Papillary Thyroid Cancer	V600E	OncoKB: Oncogenic, level_3b;CIViC: Predictive: 153, Prognostic: 18, Diagnostic: 3;MyCancerGenome: present;CancerHotspot: yes;3DHotspot: yes	MutationAssessor: impact: neutral, score: 0.65;SIFT: impact: deleterious, score: 0;Polyphen-2: impact: probably_damaging, score: 0.963	Missense_Mutation	SNP	Diploid	23294	.	.	.	7	140453136	140453136	A	T	7:g.140453136A>T	ENST00000288602.6:c.1799T>A	0.36		54	94		128	6	15/18
Thyroid Carcinoma (TCGA, PanCancer Atlas)	TCGA-FY-A3R7-01	Well-Differentiated Thyroid Cancer	Papillary Thyroid Cancer	V600E	OncoKB: Oncogenic, level_3b;CIViC: Predictive: 153, Prognostic: 18, Diagnostic: 3;MyCancerGenome: present;CancerHotspot: yes;3DHotspot: yes	MutationAssessor: impact: neutral, score: 0.65;SIFT: impact: deleterious, score: 0;Polyphen-2: impact: probably_damaging, score: 0.963	Missense_Mutation	SNP	Diploid	23294	.	.	.	7	140453136	140453136	A	T	7:g.140453136A>T	ENST00000288602.6:c.1799T>A	0.14		20	120		100	8	15/18
Thyroid Carcinoma (TCGA, PanCancer Atlas)	TCGA-FY-A3R8-01	Well-Differentiated Thyroid Cancer	Papillary Thyroid Cancer	V600E	OncoKB: Oncogenic, level_3b;CIViC: Predictive: 153, Prognostic: 18, Diagnostic: 3;MyCancerGenome: present;CancerHotspot: yes;3DHotspot: yes	MutationAssessor: impact: neutral, score: 0.65;SIFT: impact: deleterious, score: 0;Polyphen-2: impact: probably_damaging, score: 0.963	Missense_Mutation	SNP	Diploid	23294	.	.	.	7	140453136	140453136	A	T	7:g.140453136A>T	ENST00000288602.6:c.1799T>A	0.3		25	59		120	13	15/18
Thyroid Carcinoma (TCGA, PanCancer Atlas)	TCGA-FY-A3RA-01	Well-Differentiated Thyroid Cancer	Papillary Thyroid Cancer	V600E	OncoKB: Oncogenic, level_3b;CIViC: Predictive: 153, Prognostic: 18, Diagnostic: 3;MyCancerGenome: present;CancerHotspot: yes;3DHotspot: yes	MutationAssessor: impact: neutral, score: 0.65;SIFT: impact: deleterious, score: 0;Polyphen-2: impact: probably_damaging, score: 0.963	Missense_Mutation	SNP	Diploid	23294	.	.	.	7	140453136	140453136	A	T	7:g.140453136A>T	ENST00000288602.6:c.1799T>A	0.45		75	91		88	5	15/18
Thyroid Carcinoma (TCGA, PanCancer Atlas)	TCGA-FY-A3TY-01	Well-Differentiated Thyroid Cancer	Papillary Thyroid Cancer	V600E	OncoKB: Oncogenic, level_3b;CIViC: Predictive: 153, Prognostic: 18, Diagnostic: 3;MyCancerGenome: present;CancerHotspot: yes;3DHotspot: yes	MutationAssessor: impact: neutral, score: 0.65;SIFT: impact: deleterious, score: 0;Polyphen-2: impact: probably_damaging, score: 0.963	Missense_Mutation	SNP	Diploid	23294	.	.	.	7	140453136	140453136	A	T	7:g.140453136A>T	ENST00000288602.6:c.1799T>A	0.14		7	43		58	6	15/18
Thyroid Carcinoma (TCGA, PanCancer Atlas)	TCGA-FY-A3YR-01	Well-Differentiated Thyroid Cancer	Papillary Thyroid Cancer	V600E	OncoKB: Oncogenic, level_3b;CIViC: Predictive: 153, Prognostic: 18, Diagnostic: 3;MyCancerGenome: present;CancerHotspot: yes;3DHotspot: yes	MutationAssessor: impact: neutral, score: 0.65;SIFT: impact: deleterious, score: 0;Polyphen-2: impact: probably_damaging, score: 0.963	Missense_Mutation	SNP	Diploid	23294	.	.	.	7	140453136	140453136	A	T	7:g.140453136A>T	ENST00000288602.6:c.1799T>A	0.47		22	25		140	14	15/18
Thyroid Carcinoma (TCGA, PanCancer Atlas)	TCGA-FY-A40K-01	Well-Differentiated Thyroid Cancer	Papillary Thyroid Cancer	V600E	OncoKB: Oncogenic, level_3b;CIViC: Predictive: 153, Prognostic: 18, Diagnostic: 3;MyCancerGenome: present;CancerHotspot: yes;3DHotspot: yes	MutationAssessor: impact: neutral, score: 0.65;SIFT: impact: deleterious, score: 0;Polyphen-2: impact: probably_damaging, score: 0.963	Missense_Mutation	SNP	Diploid	23294	.	.	.	7	140453136	140453136	A	T	7:g.140453136A>T	ENST00000288602.6:c.1799T>A	0.28		19	50		126	5	15/18
Thyroid Carcinoma (TCGA, PanCancer Atlas)	TCGA-FY-A40L-01	Well-Differentiated Thyroid Cancer	Papillary Thyroid Cancer	V600E	OncoKB: Oncogenic, level_3b;CIViC: Predictive: 153, Prognostic: 18, Diagnostic: 3;MyCancerGenome: present;CancerHotspot: yes;3DHotspot: yes	MutationAssessor: impact: neutral, score: 0.65;SIFT: impact: deleterious, score: 0;Polyphen-2: impact: probably_damaging, score: 0.963	Missense_Mutation	SNP	Diploid	23294	.	.	.	7	140453136	140453136	A	T	7:g.140453136A>T	ENST00000288602.6:c.1799T>A	0.25		15	44		89	16	15/18
Thyroid Carcinoma (TCGA, PanCancer Atlas)	TCGA-FY-A4B3-01	Well-Differentiated Thyroid Cancer	Papillary Thyroid Cancer	V600E	OncoKB: Oncogenic, level_3b;CIViC: Predictive: 153, Prognostic: 18, Diagnostic: 3;MyCancerGenome: present;CancerHotspot: yes;3DHotspot: yes	MutationAssessor: impact: neutral, score: 0.65;SIFT: impact: deleterious, score: 0;Polyphen-2: impact: probably_damaging, score: 0.963	Missense_Mutation	SNP	Diploid	23294	.	.	.	7	140453136	140453136	A	T	7:g.140453136A>T	ENST00000288602.6:c.1799T>A	0.22		6	21		65	9	15/18
Thyroid Carcinoma (TCGA, PanCancer Atlas)	TCGA-FY-A4B4-01	Well-Differentiated Thyroid Cancer	Papillary Thyroid Cancer	V600E	OncoKB: Oncogenic, level_3b;CIViC: Predictive: 153, Prognostic: 18, Diagnostic: 3;MyCancerGenome: present;CancerHotspot: yes;3DHotspot: yes	MutationAssessor: impact: neutral, score: 0.65;SIFT: impact: deleterious, score: 0;Polyphen-2: impact: probably_damaging, score: 0.963	Missense_Mutation	SNP	Diploid	23294	.	.	.	7	140453136	140453136	A	T	7:g.140453136A>T	ENST00000288602.6:c.1799T>A	0.26		15	42		79	9	15/18
Thyroid Carcinoma (TCGA, PanCancer Atlas)	TCGA-GE-A2C6-01	Well-Differentiated Thyroid Cancer	Papillary Thyroid Cancer	V600E	OncoKB: Oncogenic, level_3b;CIViC: Predictive: 153, Prognostic: 18, Diagnostic: 3;MyCancerGenome: present;CancerHotspot: yes;3DHotspot: yes	MutationAssessor: impact: neutral, score: 0.65;SIFT: impact: deleterious, score: 0;Polyphen-2: impact: probably_damaging, score: 0.963	Missense_Mutation	SNP	Diploid	23294	.	.	.	7	140453136	140453136	A	T	7:g.140453136A>T	ENST00000288602.6:c.1799T>A	0.16		5	27		56	6	15/18
Thyroid Carcinoma (TCGA, PanCancer Atlas)	TCGA-H2-A26U-01	Well-Differentiated Thyroid Cancer	Papillary Thyroid Cancer	V600E	OncoKB: Oncogenic, level_3b;CIViC: Predictive: 153, Prognostic: 18, Diagnostic: 3;MyCancerGenome: present;CancerHotspot: yes;3DHotspot: yes	MutationAssessor: impact: neutral, score: 0.65;SIFT: impact: deleterious, score: 0;Polyphen-2: impact: probably_damaging, score: 0.963	Missense_Mutation	SNP	Diploid	23294	.	.	.	7	140453136	140453136	A	T	7:g.140453136A>T	ENST00000288602.6:c.1799T>A	0.16		9	49		91	27	15/18
Thyroid Carcinoma (TCGA, PanCancer Atlas)	TCGA-H2-A3RI-01	Well-Differentiated Thyroid Cancer	Papillary Thyroid Cancer	V600E	OncoKB: Oncogenic, level_3b;CIViC: Predictive: 153, Prognostic: 18, Diagnostic: 3;MyCancerGenome: present;CancerHotspot: yes;3DHotspot: yes	MutationAssessor: impact: neutral, score: 0.65;SIFT: impact: deleterious, score: 0;Polyphen-2: impact: probably_damaging, score: 0.963	Missense_Mutation	SNP	Diploid	23294	.	.	.	7	140453136	140453136	A	T	7:g.140453136A>T	ENST00000288602.6:c.1799T>A	0.37		47	79		125	5	15/18
Thyroid Carcinoma (TCGA, PanCancer Atlas)	TCGA-H2-A421-01	Well-Differentiated Thyroid Cancer	Papillary Thyroid Cancer	V600E	OncoKB: Oncogenic, level_3b;CIViC: Predictive: 153, Prognostic: 18, Diagnostic: 3;MyCancerGenome: present;CancerHotspot: yes;3DHotspot: yes	MutationAssessor: impact: neutral, score: 0.65;SIFT: impact: deleterious, score: 0;Polyphen-2: impact: probably_damaging, score: 0.963	Missense_Mutation	SNP	Diploid	23294	.	.	.	7	140453136	140453136	A	T	7:g.140453136A>T	ENST00000288602.6:c.1799T>A	0.32		35	76		107	17	15/18
Thyroid Carcinoma (TCGA, PanCancer Atlas)	TCGA-H2-A422-01	Well-Differentiated Thyroid Cancer	Papillary Thyroid Cancer	V600E	OncoKB: Oncogenic, level_3b;CIViC: Predictive: 153, Prognostic: 18, Diagnostic: 3;MyCancerGenome: present;CancerHotspot: yes;3DHotspot: yes	MutationAssessor: impact: neutral, score: 0.65;SIFT: impact: deleterious, score: 0;Polyphen-2: impact: probably_damaging, score: 0.963	Missense_Mutation	SNP	Diploid	23294	.	.	.	7	140453136	140453136	A	T	7:g.140453136A>T	ENST00000288602.6:c.1799T>A	0.4		42	62		75	10	15/18
Thyroid Carcinoma (TCGA, PanCancer Atlas)	TCGA-IM-A3EB-01	Well-Differentiated Thyroid Cancer	Papillary Thyroid Cancer	V600E	OncoKB: Oncogenic, level_3b;CIViC: Predictive: 153, Prognostic: 18, Diagnostic: 3;MyCancerGenome: present;CancerHotspot: yes;3DHotspot: yes	MutationAssessor: impact: neutral, score: 0.65;SIFT: impact: deleterious, score: 0;Polyphen-2: impact: probably_damaging, score: 0.963	Missense_Mutation	SNP	Diploid	23294	.	.	.	7	140453136	140453136	A	T	7:g.140453136A>T	ENST00000288602.6:c.1799T>A	0.27		24	65		99	6	15/18
Thyroid Carcinoma (TCGA, PanCancer Atlas)	TCGA-IM-A3ED-01	Well-Differentiated Thyroid Cancer	Papillary Thyroid Cancer	V600E	OncoKB: Oncogenic, level_3b;CIViC: Predictive: 153, Prognostic: 18, Diagnostic: 3;MyCancerGenome: present;CancerHotspot: yes;3DHotspot: yes	MutationAssessor: impact: neutral, score: 0.65;SIFT: impact: deleterious, score: 0;Polyphen-2: impact: probably_damaging, score: 0.963	Missense_Mutation	SNP	Diploid	23294	.	.	.	7	140453136	140453136	A	T	7:g.140453136A>T	ENST00000288602.6:c.1799T>A	0.28		25	65		93	5	15/18
Thyroid Carcinoma (TCGA, PanCancer Atlas)	TCGA-IM-A3U2-01	Well-Differentiated Thyroid Cancer	Papillary Thyroid Cancer	V600E	OncoKB: Oncogenic, level_3b;CIViC: Predictive: 153, Prognostic: 18, Diagnostic: 3;MyCancerGenome: present;CancerHotspot: yes;3DHotspot: yes	MutationAssessor: impact: neutral, score: 0.65;SIFT: impact: deleterious, score: 0;Polyphen-2: impact: probably_damaging, score: 0.963	Missense_Mutation	SNP	Diploid	23294	.	.	.	7	140453136	140453136	A	T	7:g.140453136A>T	ENST00000288602.6:c.1799T>A	0.38		57	92		108	36	15/18
Thyroid Carcinoma (TCGA, PanCancer Atlas)	TCGA-IM-A3U3-01	Well-Differentiated Thyroid Cancer	Papillary Thyroid Cancer	V600E	OncoKB: Oncogenic, level_3b;CIViC: Predictive: 153, Prognostic: 18, Diagnostic: 3;MyCancerGenome: present;CancerHotspot: yes;3DHotspot: yes	MutationAssessor: impact: neutral, score: 0.65;SIFT: impact: deleterious, score: 0;Polyphen-2: impact: probably_damaging, score: 0.963	Missense_Mutation	SNP	Diploid	23294	.	.	.	7	140453136	140453136	A	T	7:g.140453136A>T	ENST00000288602.6:c.1799T>A	0.41		41	59		70	22	15/18
Thyroid Carcinoma (TCGA, PanCancer Atlas)	TCGA-IM-A41Y-01	Well-Differentiated Thyroid Cancer	Papillary Thyroid Cancer	V600E	OncoKB: Oncogenic, level_3b;CIViC: Predictive: 153, Prognostic: 18, Diagnostic: 3;MyCancerGenome: present;CancerHotspot: yes;3DHotspot: yes	MutationAssessor: impact: neutral, score: 0.65;SIFT: impact: deleterious, score: 0;Polyphen-2: impact: probably_damaging, score: 0.963	Missense_Mutation	SNP	Diploid	23294	.	.	.	7	140453136	140453136	A	T	7:g.140453136A>T	ENST00000288602.6:c.1799T>A	0.51		35	34		62	26	15/18
Thyroid Carcinoma (TCGA, PanCancer Atlas)	TCGA-IM-A420-01	Well-Differentiated Thyroid Cancer	Papillary Thyroid Cancer	V600E	OncoKB: Oncogenic, level_3b;CIViC: Predictive: 153, Prognostic: 18, Diagnostic: 3;MyCancerGenome: present;CancerHotspot: yes;3DHotspot: yes	MutationAssessor: impact: neutral, score: 0.65;SIFT: impact: deleterious, score: 0;Polyphen-2: impact: probably_damaging, score: 0.963	Missense_Mutation	SNP	Diploid	23294	.	.	.	7	140453136	140453136	A	T	7:g.140453136A>T	ENST00000288602.6:c.1799T>A	0.3		14	33		106	4	15/18
Thyroid Carcinoma (TCGA, PanCancer Atlas)	TCGA-IM-A4EB-01	Well-Differentiated Thyroid Cancer	Papillary Thyroid Cancer	V600E	OncoKB: Oncogenic, level_3b;CIViC: Predictive: 153, Prognostic: 18, Diagnostic: 3;MyCancerGenome: present;CancerHotspot: yes;3DHotspot: yes	MutationAssessor: impact: neutral, score: 0.65;SIFT: impact: deleterious, score: 0;Polyphen-2: impact: probably_damaging, score: 0.963	Missense_Mutation	SNP	Diploid	23294	.	.	.	7	140453136	140453136	A	T	7:g.140453136A>T	ENST00000288602.6:c.1799T>A	0.29		28	69		13	12	15/18
Thyroid Carcinoma (TCGA, PanCancer Atlas)	TCGA-J8-A3NZ-01	Well-Differentiated Thyroid Cancer	Papillary Thyroid Cancer	V600E	OncoKB: Oncogenic, level_3b;CIViC: Predictive: 153, Prognostic: 18, Diagnostic: 3;MyCancerGenome: present;CancerHotspot: yes;3DHotspot: yes	MutationAssessor: impact: neutral, score: 0.65;SIFT: impact: deleterious, score: 0;Polyphen-2: impact: probably_damaging, score: 0.963	Missense_Mutation	SNP	Diploid	23294	.	.	.	7	140453136	140453136	A	T	7:g.140453136A>T	ENST00000288602.6:c.1799T>A	0.36		31	54		69	8	15/18
Thyroid Carcinoma (TCGA, PanCancer Atlas)	TCGA-J8-A3O2-01	Well-Differentiated Thyroid Cancer	Papillary Thyroid Cancer	V600E	OncoKB: Oncogenic, level_3b;CIViC: Predictive: 153, Prognostic: 18, Diagnostic: 3;MyCancerGenome: present;CancerHotspot: yes;3DHotspot: yes	MutationAssessor: impact: neutral, score: 0.65;SIFT: impact: deleterious, score: 0;Polyphen-2: impact: probably_damaging, score: 0.963	Missense_Mutation	SNP	Diploid	23294	.	.	.	7	140453136	140453136	A	T	7:g.140453136A>T	ENST00000288602.6:c.1799T>A	0.2		14	57		70	10	15/18
Thyroid Carcinoma (TCGA, PanCancer Atlas)	TCGA-J8-A3YD-01	Well-Differentiated Thyroid Cancer	Papillary Thyroid Cancer	V600E	OncoKB: Oncogenic, level_3b;CIViC: Predictive: 153, Prognostic: 18, Diagnostic: 3;MyCancerGenome: present;CancerHotspot: yes;3DHotspot: yes	MutationAssessor: impact: neutral, score: 0.65;SIFT: impact: deleterious, score: 0;Polyphen-2: impact: probably_damaging, score: 0.963	Missense_Mutation	SNP	Diploid	23294	.	.	.	7	140453136	140453136	A	T	7:g.140453136A>T	ENST00000288602.6:c.1799T>A	0.17		7	34		56	6	15/18
Thyroid Carcinoma (TCGA, PanCancer Atlas)	TCGA-J8-A3YE-01	Well-Differentiated Thyroid Cancer	Papillary Thyroid Cancer	V600E	OncoKB: Oncogenic, level_3b;CIViC: Predictive: 153, Prognostic: 18, Diagnostic: 3;MyCancerGenome: present;CancerHotspot: yes;3DHotspot: yes	MutationAssessor: impact: neutral, score: 0.65;SIFT: impact: deleterious, score: 0;Polyphen-2: impact: probably_damaging, score: 0.963	Missense_Mutation	SNP	Diploid	23294	.	.	.	7	140453136	140453136	A	T	7:g.140453136A>T	ENST00000288602.6:c.1799T>A	0.39		36	56		81	8	15/18
Thyroid Carcinoma (TCGA, PanCancer Atlas)	TCGA-J8-A3YF-01	Well-Differentiated Thyroid Cancer	Papillary Thyroid Cancer	V600E	OncoKB: Oncogenic, level_3b;CIViC: Predictive: 153, Prognostic: 18, Diagnostic: 3;MyCancerGenome: present;CancerHotspot: yes;3DHotspot: yes	MutationAssessor: impact: neutral, score: 0.65;SIFT: impact: deleterious, score: 0;Polyphen-2: impact: probably_damaging, score: 0.963	Missense_Mutation	SNP	Diploid	23294	.	.	.	7	140453136	140453136	A	T	7:g.140453136A>T	ENST00000288602.6:c.1799T>A	0.27		20	55		79	21	15/18
Thyroid Carcinoma (TCGA, PanCancer Atlas)	TCGA-J8-A3YG-01	Well-Differentiated Thyroid Cancer	Papillary Thyroid Cancer	V600E	OncoKB: Oncogenic, level_3b;CIViC: Predictive: 153, Prognostic: 18, Diagnostic: 3;MyCancerGenome: present;CancerHotspot: yes;3DHotspot: yes	MutationAssessor: impact: neutral, score: 0.65;SIFT: impact: deleterious, score: 0;Polyphen-2: impact: probably_damaging, score: 0.963	Missense_Mutation	SNP	Diploid	23294	.	.	.	7	140453136	140453136	A	T	7:g.140453136A>T	ENST00000288602.6:c.1799T>A	0.26		11	31		44	5	15/18
Thyroid Carcinoma (TCGA, PanCancer Atlas)	TCGA-J8-A3YH-01	Well-Differentiated Thyroid Cancer	Papillary Thyroid Cancer	V600E	OncoKB: Oncogenic, level_3b;CIViC: Predictive: 153, Prognostic: 18, Diagnostic: 3;MyCancerGenome: present;CancerHotspot: yes;3DHotspot: yes	MutationAssessor: impact: neutral, score: 0.65;SIFT: impact: deleterious, score: 0;Polyphen-2: impact: probably_damaging, score: 0.963	Missense_Mutation	SNP	Diploid	23294	.	.	.	7	140453136	140453136	A	T	7:g.140453136A>T	ENST00000288602.6:c.1799T>A	0.42		19	26		59	5	15/18
Thyroid Carcinoma (TCGA, PanCancer Atlas)	TCGA-J8-A3YH-06	Well-Differentiated Thyroid Cancer	Papillary Thyroid Cancer	V600E	OncoKB: Oncogenic, level_3b;CIViC: Predictive: 153, Prognostic: 18, Diagnostic: 3;MyCancerGenome: present;CancerHotspot: yes;3DHotspot: yes	MutationAssessor: impact: neutral, score: 0.65;SIFT: impact: deleterious, score: 0;Polyphen-2: impact: probably_damaging, score: 0.963	Missense_Mutation	SNP		23294	.	.	.	7	140453136	140453136	A	T	7:g.140453136A>T	ENST00000288602.6:c.1799T>A	0.37		29	49		59	4	15/18
Thyroid Carcinoma (TCGA, PanCancer Atlas)	TCGA-J8-A42S-01	Well-Differentiated Thyroid Cancer	Papillary Thyroid Cancer	V600E	OncoKB: Oncogenic, level_3b;CIViC: Predictive: 153, Prognostic: 18, Diagnostic: 3;MyCancerGenome: present;CancerHotspot: yes;3DHotspot: yes	MutationAssessor: impact: neutral, score: 0.65;SIFT: impact: deleterious, score: 0;Polyphen-2: impact: probably_damaging, score: 0.963	Missense_Mutation	SNP	Diploid	23294	.	.	.	7	140453136	140453136	A	T	7:g.140453136A>T	ENST00000288602.6:c.1799T>A	0.38		27	45		74	12	15/18
Thyroid Carcinoma (TCGA, PanCancer Atlas)	TCGA-J8-A4HY-01	Well-Differentiated Thyroid Cancer	Papillary Thyroid Cancer	V600E	OncoKB: Oncogenic, level_3b;CIViC: Predictive: 153, Prognostic: 18, Diagnostic: 3;MyCancerGenome: present;CancerHotspot: yes;3DHotspot: yes	MutationAssessor: impact: neutral, score: 0.65;SIFT: impact: deleterious, score: 0;Polyphen-2: impact: probably_damaging, score: 0.963	Missense_Mutation	SNP	Diploid	23294	.	.	.	7	140453136	140453136	A	T	7:g.140453136A>T	ENST00000288602.6:c.1799T>A	0.15		10	57		80	33	15/18
Thyroid Carcinoma (TCGA, PanCancer Atlas)	TCGA-KS-A41F-01	Well-Differentiated Thyroid Cancer	Papillary Thyroid Cancer	V600E	OncoKB: Oncogenic, level_3b;CIViC: Predictive: 153, Prognostic: 18, Diagnostic: 3;MyCancerGenome: present;CancerHotspot: yes;3DHotspot: yes	MutationAssessor: impact: neutral, score: 0.65;SIFT: impact: deleterious, score: 0;Polyphen-2: impact: probably_damaging, score: 0.963	Missense_Mutation	SNP	Diploid	23294	.	.	.	7	140453136	140453136	A	T	7:g.140453136A>T	ENST00000288602.6:c.1799T>A	0.38		30	49		51	10	15/18
Thyroid Carcinoma (TCGA, PanCancer Atlas)	TCGA-KS-A41J-01	Well-Differentiated Thyroid Cancer	Papillary Thyroid Cancer	V600E	OncoKB: Oncogenic, level_3b;CIViC: Predictive: 153, Prognostic: 18, Diagnostic: 3;MyCancerGenome: present;CancerHotspot: yes;3DHotspot: yes	MutationAssessor: impact: neutral, score: 0.65;SIFT: impact: deleterious, score: 0;Polyphen-2: impact: probably_damaging, score: 0.963	Missense_Mutation	SNP	Diploid	23294	.	.	.	7	140453136	140453136	A	T	7:g.140453136A>T	ENST00000288602.6:c.1799T>A	0.46	0.02	37	43	1	56	8	15/18
Thyroid Carcinoma (TCGA, PanCancer Atlas)	TCGA-KS-A4I1-01	Well-Differentiated Thyroid Cancer	Papillary Thyroid Cancer	V600E	OncoKB: Oncogenic, level_3b;CIViC: Predictive: 153, Prognostic: 18, Diagnostic: 3;MyCancerGenome: present;CancerHotspot: yes;3DHotspot: yes	MutationAssessor: impact: neutral, score: 0.65;SIFT: impact: deleterious, score: 0;Polyphen-2: impact: probably_damaging, score: 0.963	Missense_Mutation	SNP	Diploid	23294	.	.	.	7	140453136	140453136	A	T	7:g.140453136A>T	ENST00000288602.6:c.1799T>A	0.49		46	48		74	7	15/18
Thyroid Carcinoma (TCGA, PanCancer Atlas)	TCGA-KS-A4I3-01	Well-Differentiated Thyroid Cancer	Papillary Thyroid Cancer	V600E	OncoKB: Oncogenic, level_3b;CIViC: Predictive: 153, Prognostic: 18, Diagnostic: 3;MyCancerGenome: present;CancerHotspot: yes;3DHotspot: yes	MutationAssessor: impact: neutral, score: 0.65;SIFT: impact: deleterious, score: 0;Polyphen-2: impact: probably_damaging, score: 0.963	Missense_Mutation	SNP	Diploid	23294	.	.	.	7	140453136	140453136	A	T	7:g.140453136A>T	ENST00000288602.6:c.1799T>A	0.36		24	42		58	8	15/18
Thyroid Carcinoma (TCGA, PanCancer Atlas)	TCGA-KS-A4I5-01	Well-Differentiated Thyroid Cancer	Papillary Thyroid Cancer	V600E	OncoKB: Oncogenic, level_3b;CIViC: Predictive: 153, Prognostic: 18, Diagnostic: 3;MyCancerGenome: present;CancerHotspot: yes;3DHotspot: yes	MutationAssessor: impact: neutral, score: 0.65;SIFT: impact: deleterious, score: 0;Polyphen-2: impact: probably_damaging, score: 0.963	Missense_Mutation	SNP	Diploid	23294	.	.	.	7	140453136	140453136	A	T	7:g.140453136A>T	ENST00000288602.6:c.1799T>A	0.34		22	42		45	11	15/18
Thyroid Carcinoma (TCGA, PanCancer Atlas)	TCGA-KS-A4I7-01	Well-Differentiated Thyroid Cancer	Papillary Thyroid Cancer	V600E	OncoKB: Oncogenic, level_3b;CIViC: Predictive: 153, Prognostic: 18, Diagnostic: 3;MyCancerGenome: present;CancerHotspot: yes;3DHotspot: yes	MutationAssessor: impact: neutral, score: 0.65;SIFT: impact: deleterious, score: 0;Polyphen-2: impact: probably_damaging, score: 0.963	Missense_Mutation	SNP	Diploid	23294	.	.	.	7	140453136	140453136	A	T	7:g.140453136A>T	ENST00000288602.6:c.1799T>A	0.38		8	13		96	7	15/18
Thyroid Carcinoma (TCGA, PanCancer Atlas)	TCGA-KS-A4I9-01	Well-Differentiated Thyroid Cancer	Papillary Thyroid Cancer	V600E	OncoKB: Oncogenic, level_3b;CIViC: Predictive: 153, Prognostic: 18, Diagnostic: 3;MyCancerGenome: present;CancerHotspot: yes;3DHotspot: yes	MutationAssessor: impact: neutral, score: 0.65;SIFT: impact: deleterious, score: 0;Polyphen-2: impact: probably_damaging, score: 0.963	Missense_Mutation	SNP	Diploid	23294	.	.	.	7	140453136	140453136	A	T	7:g.140453136A>T	ENST00000288602.6:c.1799T>A	0.18		11	50		39	9	15/18
Thyroid Carcinoma (TCGA, PanCancer Atlas)	TCGA-KS-A4IB-01	Well-Differentiated Thyroid Cancer	Papillary Thyroid Cancer	V600E	OncoKB: Oncogenic, level_3b;CIViC: Predictive: 153, Prognostic: 18, Diagnostic: 3;MyCancerGenome: present;CancerHotspot: yes;3DHotspot: yes	MutationAssessor: impact: neutral, score: 0.65;SIFT: impact: deleterious, score: 0;Polyphen-2: impact: probably_damaging, score: 0.963	Missense_Mutation	SNP	Diploid	23294	.	.	.	7	140453136	140453136	A	T	7:g.140453136A>T	ENST00000288602.6:c.1799T>A	0.3	0.03	16	38	1	37	14	15/18
Thyroid Carcinoma (TCGA, PanCancer Atlas)	TCGA-KS-A4IC-01	Well-Differentiated Thyroid Cancer	Papillary Thyroid Cancer	V600E	OncoKB: Oncogenic, level_3b;CIViC: Predictive: 153, Prognostic: 18, Diagnostic: 3;MyCancerGenome: present;CancerHotspot: yes;3DHotspot: yes	MutationAssessor: impact: neutral, score: 0.65;SIFT: impact: deleterious, score: 0;Polyphen-2: impact: probably_damaging, score: 0.963	Missense_Mutation	SNP	Diploid	23294	.	.	.	7	140453136	140453136	A	T	7:g.140453136A>T	ENST00000288602.6:c.1799T>A	0.4	0.01	19	29	1	68	3	15/18
Thyroid Carcinoma (TCGA, PanCancer Atlas)	TCGA-L6-A4EP-01	Well-Differentiated Thyroid Cancer	Papillary Thyroid Cancer	V600E	OncoKB: Oncogenic, level_3b;CIViC: Predictive: 153, Prognostic: 18, Diagnostic: 3;MyCancerGenome: present;CancerHotspot: yes;3DHotspot: yes	MutationAssessor: impact: neutral, score: 0.65;SIFT: impact: deleterious, score: 0;Polyphen-2: impact: probably_damaging, score: 0.963	Missense_Mutation	SNP	Diploid	23294	.	.	.	7	140453136	140453136	A	T	7:g.140453136A>T	ENST00000288602.6:c.1799T>A	0.41		20	29		20	13	15/18
Thyroid Carcinoma (TCGA, PanCancer Atlas)	TCGA-L6-A4EQ-01	Well-Differentiated Thyroid Cancer	Papillary Thyroid Cancer	V600E	OncoKB: Oncogenic, level_3b;CIViC: Predictive: 153, Prognostic: 18, Diagnostic: 3;MyCancerGenome: present;CancerHotspot: yes;3DHotspot: yes	MutationAssessor: impact: neutral, score: 0.65;SIFT: impact: deleterious, score: 0;Polyphen-2: impact: probably_damaging, score: 0.963	Missense_Mutation	SNP	Diploid	23294	.	.	.	7	140453136	140453136	A	T	7:g.140453136A>T	ENST00000288602.6:c.1799T>A	0.38		35	58		77	14	15/18
Thyroid Carcinoma (TCGA, PanCancer Atlas)	TCGA-L6-A4ET-01	Well-Differentiated Thyroid Cancer	Papillary Thyroid Cancer	V600E	OncoKB: Oncogenic, level_3b;CIViC: Predictive: 153, Prognostic: 18, Diagnostic: 3;MyCancerGenome: present;CancerHotspot: yes;3DHotspot: yes	MutationAssessor: impact: neutral, score: 0.65;SIFT: impact: deleterious, score: 0;Polyphen-2: impact: probably_damaging, score: 0.963	Missense_Mutation	SNP	Diploid	23294	.	.	.	7	140453136	140453136	A	T	7:g.140453136A>T	ENST00000288602.6:c.1799T>A	0.44		26	33		54	7	15/18
Thyroid Carcinoma (TCGA, PanCancer Atlas)	TCGA-L6-A4EU-01	Well-Differentiated Thyroid Cancer	Papillary Thyroid Cancer	V600E	OncoKB: Oncogenic, level_3b;CIViC: Predictive: 153, Prognostic: 18, Diagnostic: 3;MyCancerGenome: present;CancerHotspot: yes;3DHotspot: yes	MutationAssessor: impact: neutral, score: 0.65;SIFT: impact: deleterious, score: 0;Polyphen-2: impact: probably_damaging, score: 0.963	Missense_Mutation	SNP	Diploid	23294	.	.	.	7	140453136	140453136	A	T	7:g.140453136A>T	ENST00000288602.6:c.1799T>A	0.48		24	26		54	44	15/18
Thyroid Carcinoma (TCGA, PanCancer Atlas)	TCGA-MK-A4N6-01	Well-Differentiated Thyroid Cancer	Papillary Thyroid Cancer	V600E	OncoKB: Oncogenic, level_3b;CIViC: Predictive: 153, Prognostic: 18, Diagnostic: 3;MyCancerGenome: present;CancerHotspot: yes;3DHotspot: yes	MutationAssessor: impact: neutral, score: 0.65;SIFT: impact: deleterious, score: 0;Polyphen-2: impact: probably_damaging, score: 0.963	Missense_Mutation	SNP	Diploid	23294	.	.	.	7	140453136	140453136	A	T	7:g.140453136A>T	ENST00000288602.6:c.1799T>A	0.36		27	47		19	9	15/18
Thyroid Carcinoma (TCGA, PanCancer Atlas)	TCGA-MK-A4N7-01	Well-Differentiated Thyroid Cancer	Papillary Thyroid Cancer	V600E	OncoKB: Oncogenic, level_3b;CIViC: Predictive: 153, Prognostic: 18, Diagnostic: 3;MyCancerGenome: present;CancerHotspot: yes;3DHotspot: yes	MutationAssessor: impact: neutral, score: 0.65;SIFT: impact: deleterious, score: 0;Polyphen-2: impact: probably_damaging, score: 0.963	Missense_Mutation	SNP	Diploid	23294	.	.	.	7	140453136	140453136	A	T	7:g.140453136A>T	ENST00000288602.6:c.1799T>A	0.36		13	23		29	15	15/18
Thyroid Carcinoma (TCGA, PanCancer Atlas)	TCGA-MK-A4N9-01	Well-Differentiated Thyroid Cancer	Papillary Thyroid Cancer	V600E	OncoKB: Oncogenic, level_3b;CIViC: Predictive: 153, Prognostic: 18, Diagnostic: 3;MyCancerGenome: present;CancerHotspot: yes;3DHotspot: yes	MutationAssessor: impact: neutral, score: 0.65;SIFT: impact: deleterious, score: 0;Polyphen-2: impact: probably_damaging, score: 0.963	Missense_Mutation	SNP	Diploid	23294	.	.	.	7	140453136	140453136	A	T	7:g.140453136A>T	ENST00000288602.6:c.1799T>A	0.37		10	17		48	7	15/18
Thyroid Carcinoma (TCGA, PanCancer Atlas)	TCGA-EM-A3O8-01	Well-Differentiated Thyroid Cancer	Papillary Thyroid Cancer	K601E	OncoKB: Likely Oncogenic, level_3b;CIViC: Predictive: 4;MyCancerGenome: present;CancerHotspot: yes;3DHotspot: yes	MutationAssessor: impact: low, score: 0.855;SIFT: impact: deleterious, score: 0;Polyphen-2: impact: possibly_damaging, score: 0.825	Missense_Mutation	SNP	Diploid	94	.	.	.	7	140453134	140453134	T	C	7:g.140453134T>C	ENST00000288602.6:c.1801A>G	0.38		45	73		123	6	15/18
Thyroid Carcinoma (TCGA, PanCancer Atlas)	TCGA-ET-A4KQ-01	Well-Differentiated Thyroid Cancer	Papillary Thyroid Cancer	K601E	OncoKB: Likely Oncogenic, level_3b;CIViC: Predictive: 4;MyCancerGenome: present;CancerHotspot: yes;3DHotspot: yes	MutationAssessor: impact: low, score: 0.855;SIFT: impact: deleterious, score: 0;Polyphen-2: impact: possibly_damaging, score: 0.825	Missense_Mutation	SNP	Diploid	94	.	.	.	7	140453134	140453134	T	C	7:g.140453134T>C	ENST00000288602.6:c.1801A>G	0.32		21	44		38	9	15/18
Brain Lower Grade Glioma (TCGA, PanCancer Atlas)	TCGA-DB-A75P-01	Diffuse Glioma	Astrocytoma	V600E	OncoKB: Oncogenic, level_3b;CIViC: Predictive: 153, Prognostic: 18, Diagnostic: 3;MyCancerGenome: present;CancerHotspot: yes;3DHotspot: yes	MutationAssessor: impact: neutral, score: 0.65;SIFT: impact: deleterious, score: 0;Polyphen-2: impact: probably_damaging, score: 0.963	Missense_Mutation	SNP	Diploid	23294	.	.	.	7	140453136	140453136	A	T	7:g.140453136A>T	ENST00000288602.6:c.1799T>A	0.24		16	50		64	5	15/18
Glioblastoma Multiforme (TCGA, PanCancer Atlas)	TCGA-06-1806-01	Glioblastoma	Glioblastoma Multiforme	V600E	OncoKB: Oncogenic, level_3b;CIViC: Predictive: 153, Prognostic: 18, Diagnostic: 3;MyCancerGenome: present;CancerHotspot: yes;3DHotspot: yes	MutationAssessor: impact: neutral, score: 0.65;SIFT: impact: deleterious, score: 0;Polyphen-2: impact: probably_damaging, score: 0.963	Missense_Mutation	SNP	Gain	23294	.	.	.	7	140453136	140453136	A	T	7:g.140453136A>T	ENST00000288602.6:c.1799T>A	0.42		25	35		73	22	15/18
Glioblastoma Multiforme (TCGA, PanCancer Atlas)	TCGA-06-2566-01	Glioblastoma	Glioblastoma Multiforme	V600E	OncoKB: Oncogenic, level_3b;CIViC: Predictive: 153, Prognostic: 18, Diagnostic: 3;MyCancerGenome: present;CancerHotspot: yes;3DHotspot: yes	MutationAssessor: impact: neutral, score: 0.65;SIFT: impact: deleterious, score: 0;Polyphen-2: impact: probably_damaging, score: 0.963	Missense_Mutation	SNP	Diploid	23294	.	.	.	7	140453136	140453136	A	T	7:g.140453136A>T	ENST00000288602.6:c.1799T>A	0.69		117	53		191	207	15/18
Glioblastoma Multiforme (TCGA, PanCancer Atlas)	TCGA-76-4928-01	Glioblastoma	Glioblastoma Multiforme	V600E	OncoKB: Oncogenic, level_3b;CIViC: Predictive: 153, Prognostic: 18, Diagnostic: 3;MyCancerGenome: present;CancerHotspot: yes;3DHotspot: yes	MutationAssessor: impact: neutral, score: 0.65;SIFT: impact: deleterious, score: 0;Polyphen-2: impact: probably_damaging, score: 0.963	Missense_Mutation	SNP	Gain	23294	.	.	.	7	140453136	140453136	A	T	7:g.140453136A>T	ENST00000288602.6:c.1799T>A	0.1		19	171		123	70	15/18
Glioblastoma Multiforme (TCGA, PanCancer Atlas)	TCGA-06-0151-01	Glioblastoma	Glioblastoma Multiforme	V600E	OncoKB: Oncogenic, level_3b;CIViC: Predictive: 153, Prognostic: 18, Diagnostic: 3;MyCancerGenome: present;CancerHotspot: yes;3DHotspot: yes	MutationAssessor: impact: neutral, score: 0.65;SIFT: impact: deleterious, score: 0;Polyphen-2: impact: probably_damaging, score: 0.963	Missense_Mutation	SNP	Gain	23294	.	.	.	7	140453136	140453136	A	T	7:g.140453136A>T	ENST00000288602.6:c.1799T>A	0.36		70	122		91	20	15/18
Glioblastoma Multiforme (TCGA, PanCancer Atlas)	TCGA-06-0644-01	Glioblastoma	Glioblastoma Multiforme	V600E	OncoKB: Oncogenic, level_3b;CIViC: Predictive: 153, Prognostic: 18, Diagnostic: 3;MyCancerGenome: present;CancerHotspot: yes;3DHotspot: yes	MutationAssessor: impact: neutral, score: 0.65;SIFT: impact: deleterious, score: 0;Polyphen-2: impact: probably_damaging, score: 0.963	Missense_Mutation	SNP	Gain	23294	.	.	.	7	140453136	140453136	A	T	7:g.140453136A>T	ENST00000288602.6:c.1799T>A	0.16		35	183		111	47	15/18
Bladder Urothelial Carcinoma (TCGA, PanCancer Atlas)	TCGA-YF-AA3L-01	Bladder Urothelial Carcinoma	Bladder Urothelial Carcinoma	V600E	OncoKB: Oncogenic, level_3b;CIViC: Predictive: 153, Prognostic: 18, Diagnostic: 3;MyCancerGenome: present;CancerHotspot: yes;3DHotspot: yes	MutationAssessor: impact: neutral, score: 0.65;SIFT: impact: deleterious, score: 0;Polyphen-2: impact: probably_damaging, score: 0.963	Missense_Mutation	SNP	Diploid	23294	.	.	.	7	140453136	140453136	A	T	7:g.140453136A>T	ENST00000288602.6:c.1799T>A	0.15		12	66		62	280	15/18
Prostate Adenocarcinoma (TCGA, PanCancer Atlas)	TCGA-V1-A8MU-01	Prostate Adenocarcinoma	Prostate Adenocarcinoma	K601E	OncoKB: Likely Oncogenic, level_3b;CIViC: Predictive: 4;MyCancerGenome: present;CancerHotspot: yes;3DHotspot: yes	MutationAssessor: impact: low, score: 0.855;SIFT: impact: deleterious, score: 0;Polyphen-2: impact: possibly_damaging, score: 0.825	Missense_Mutation	SNP	Diploid	94	.	.	.	7	140453134	140453134	T	C	7:g.140453134T>C	ENST00000288602.6:c.1801A>G	0.21		11	42		100	22	15/18
Uterine Corpus Endometrial Carcinoma (TCGA, PanCancer Atlas)	TCGA-B5-A0K9-01	Endometrial Carcinoma	Uterine Endometrioid Carcinoma	K601E	OncoKB: Likely Oncogenic, level_3b;CIViC: Predictive: 4;MyCancerGenome: present;CancerHotspot: yes;3DHotspot: yes	MutationAssessor: impact: low, score: 0.855;SIFT: impact: deleterious, score: 0;Polyphen-2: impact: possibly_damaging, score: 0.825	Missense_Mutation	SNP	Diploid	94	.	.	.	7	140453134	140453134	T	C	7:g.140453134T>C	ENST00000288602.6:c.1801A>G	0.31		123	275		128	760	15/18
Stomach Adenocarcinoma (TCGA, PanCancer Atlas)	TCGA-CD-5801-01	Esophagogastric Adenocarcinoma	Stomach Adenocarcinoma	K601E	OncoKB: Likely Oncogenic, level_3b;CIViC: Predictive: 4;MyCancerGenome: present;CancerHotspot: yes;3DHotspot: yes	MutationAssessor: impact: low, score: 0.855;SIFT: impact: deleterious, score: 0;Polyphen-2: impact: possibly_damaging, score: 0.825	Missense_Mutation	SNP	Gain	94	.	.	.	7	140453134	140453134	T	C	7:g.140453134T>C	ENST00000288602.6:c.1801A>G	0.11		19	154		173	389	15/18
Cholangiocarcinoma (TCGA, PanCancer Atlas)	TCGA-ZU-A8S4-01	Cholangiocarcinoma	Intrahepatic Cholangiocarcinoma	V600E	OncoKB: Oncogenic, level_3b;CIViC: Predictive: 153, Prognostic: 18, Diagnostic: 3;MyCancerGenome: present;CancerHotspot: yes;3DHotspot: yes	MutationAssessor: impact: neutral, score: 0.65;SIFT: impact: deleterious, score: 0;Polyphen-2: impact: probably_damaging, score: 0.963	Missense_Mutation	SNP	ShallowDel	23294	.	.	.	7	140453136	140453136	A	T	7:g.140453136A>T	ENST00000288602.6:c.1799T>A	0.16		16	82		86	47	15/18
Colorectal Adenocarcinoma (TCGA, PanCancer Atlas)	TCGA-3L-AA1B-01	Colorectal Adenocarcinoma	Colon Adenocarcinoma	L597V	OncoKB: Oncogenic, level_3b;CIViC: Predictive: 1;MyCancerGenome: present;CancerHotspot: yes;3DHotspot: yes	MutationAssessor: impact: low, score: 1.5;SIFT: impact: deleterious, score: 0;Polyphen-2: impact: probably_damaging, score: 0.971	Missense_Mutation	SNP	Gain	55	.	.	.	7	140453146	140453146	G	C	7:g.140453146G>C	ENST00000288602.6:c.1789C>G	0.21		24	89		87	120	15/18
Kidney Renal Papillary Cell Carcinoma (TCGA, PanCancer Atlas)	TCGA-AL-3467-01	Renal Non-Clear Cell Carcinoma	Papillary Renal Cell Carcinoma	V600E	OncoKB: Oncogenic, level_3b;CIViC: Predictive: 153, Prognostic: 18, Diagnostic: 3;MyCancerGenome: present;CancerHotspot: yes;3DHotspot: yes	MutationAssessor: impact: neutral, score: 0.65;SIFT: impact: deleterious, score: 0;Polyphen-2: impact: probably_damaging, score: 0.963	Missense_Mutation	SNP	Diploid	23294	.	.	.	7	140453136	140453136	A	T	7:g.140453136A>T	ENST00000288602.6:c.1799T>A	0.38		37	60		142	16	15/18
Kidney Renal Papillary Cell Carcinoma (TCGA, PanCancer Atlas)	TCGA-UZ-A9PP-01	Renal Non-Clear Cell Carcinoma	Papillary Renal Cell Carcinoma	V600E	OncoKB: Oncogenic, level_3b;CIViC: Predictive: 153, Prognostic: 18, Diagnostic: 3;MyCancerGenome: present;CancerHotspot: yes;3DHotspot: yes	MutationAssessor: impact: neutral, score: 0.65;SIFT: impact: deleterious, score: 0;Polyphen-2: impact: probably_damaging, score: 0.963	Missense_Mutation	SNP	Diploid	23294	.	.	.	7	140453136	140453136	A	T	7:g.140453136A>T	ENST00000288602.6:c.1799T>A	0.36		16	28		51	77	15/18
Head and Neck Squamous Cell Carcinoma (TCGA, PanCancer Atlas)	TCGA-UF-A7JV-01	Head and Neck Squamous Cell Carcinoma	Head and Neck Squamous Cell Carcinoma	V600E	OncoKB: Oncogenic, level_3b;CIViC: Predictive: 153, Prognostic: 18, Diagnostic: 3;MyCancerGenome: present;CancerHotspot: yes;3DHotspot: yes	MutationAssessor: impact: neutral, score: 0.65;SIFT: impact: deleterious, score: 0;Polyphen-2: impact: probably_damaging, score: 0.963	Missense_Mutation	SNP	Diploid	23294	.	.	.	7	140453136	140453136	A	T	7:g.140453136A>T	ENST00000288602.6:c.1799T>A	0.22		26	90		108	68	15/18
Thyroid Carcinoma (TCGA, PanCancer Atlas)	TCGA-DE-A0Y2-01	Well-Differentiated Thyroid Cancer	Papillary Thyroid Cancer	MACF1-BRAF	OncoKB: Likely Oncogenic, level_3b;CIViC: Predictive: 1;MyCancerGenome: not present;CancerHotspot: no;3DHotspot: no	MutationAssessor: NA;SIFT: NA;Polyphen-2: NA	fusion	FUSION	Diploid				WashU	NA	-1												16
Pancreatic Adenocarcinoma (TCGA, PanCancer Atlas)	TCGA-F2-A44H-01	Pancreatic Adenocarcinoma	Pancreatic Adenocarcinoma	CUX1-BRAF	OncoKB: Likely Oncogenic, level_3b;CIViC: Predictive: 1;MyCancerGenome: not present;CancerHotspot: no;3DHotspot: no	MutationAssessor: NA;SIFT: NA;Polyphen-2: NA	fusion	FUSION	Diploid				WashU	NA	-1												16
Kidney Renal Papillary Cell Carcinoma (TCGA, PanCancer Atlas)	TCGA-5P-A9JZ-01	Renal Non-Clear Cell Carcinoma	Papillary Renal Cell Carcinoma	BRAF-CUL1	OncoKB: Likely Oncogenic, level_3b;CIViC: Predictive: 1;MyCancerGenome: not present;CancerHotspot: no;3DHotspot: no	MutationAssessor: NA;SIFT: NA;Polyphen-2: NA	fusion	FUSION	Amp				WashU	NA	-1												44
Colorectal Adenocarcinoma (TCGA, PanCancer Atlas)	TCGA-F5-6464-01	Colorectal Adenocarcinoma	Rectal Adenocarcinoma	TRIM24-BRAF	OncoKB: Likely Oncogenic, level_3b;CIViC: Predictive: 2;MyCancerGenome: not present;CancerHotspot: no;3DHotspot: no	MutationAssessor: NA;SIFT: NA;Polyphen-2: NA	fusion	FUSION	Gain				WashU	NA	-1												86
Stomach Adenocarcinoma (TCGA, PanCancer Atlas)	TCGA-BR-8366-01	Esophagogastric Adenocarcinoma	Stomach Adenocarcinoma	K601T	OncoKB: Oncogenic, level_3b;CIViC: NA;MyCancerGenome: present;CancerHotspot: yes;3DHotspot: yes	MutationAssessor: impact: low, score: 0.865;SIFT: impact: deleterious, score: 0.01;Polyphen-2: impact: probably_damaging, score: 0.95	Missense_Mutation	SNP	Gain	94	.	.	.	7	140453133	140453133	T	G	7:g.140453133T>G	ENST00000288602.6:c.1802A>C	0.16		12	65		127	156	15/18
Thyroid Carcinoma (TCGA, PanCancer Atlas)	TCGA-DE-A0Y2-01	Well-Differentiated Thyroid Cancer	Papillary Thyroid Cancer	BRAF-MACF1	OncoKB: Likely Oncogenic, level_3b;CIViC: NA;MyCancerGenome: not present;CancerHotspot: no;3DHotspot: no	MutationAssessor: NA;SIFT: NA;Polyphen-2: NA	fusion	FUSION	Diploid				WashU	NA	-1												16
Thyroid Carcinoma (TCGA, PanCancer Atlas)	TCGA-DJ-A3UZ-01	Well-Differentiated Thyroid Cancer	Papillary Thyroid Cancer	SND1-BRAF	OncoKB: Oncogenic, level_3b;CIViC: NA;MyCancerGenome: not present;CancerHotspot: no;3DHotspot: no	MutationAssessor: NA;SIFT: NA;Polyphen-2: NA	fusion	FUSION	Diploid				WashU	NA	-1												4
Thyroid Carcinoma (TCGA, PanCancer Atlas)	TCGA-EL-A3T0-01	Well-Differentiated Thyroid Cancer	Papillary Thyroid Cancer	BRAF-AP3B1	OncoKB: Likely Oncogenic, level_3b;CIViC: NA;MyCancerGenome: not present;CancerHotspot: no;3DHotspot: no	MutationAssessor: NA;SIFT: NA;Polyphen-2: NA	fusion	FUSION	Diploid				WashU	NA	-1												13
Thyroid Carcinoma (TCGA, PanCancer Atlas)	TCGA-EL-A3T0-01	Well-Differentiated Thyroid Cancer	Papillary Thyroid Cancer	AP3B1-BRAF	OncoKB: Likely Oncogenic, level_3b;CIViC: NA;MyCancerGenome: not present;CancerHotspot: no;3DHotspot: no	MutationAssessor: NA;SIFT: NA;Polyphen-2: NA	fusion	FUSION	Diploid				WashU	NA	-1												13
Thyroid Carcinoma (TCGA, PanCancer Atlas)	TCGA-EL-A3ZK-01	Well-Differentiated Thyroid Cancer	Papillary Thyroid Cancer	BRAF-SND1	OncoKB: Oncogenic, level_3b;CIViC: NA;MyCancerGenome: not present;CancerHotspot: no;3DHotspot: no	MutationAssessor: NA;SIFT: NA;Polyphen-2: NA	fusion	FUSION	Diploid				WashU	NA	-1												10
Thyroid Carcinoma (TCGA, PanCancer Atlas)	TCGA-EL-A3ZK-01	Well-Differentiated Thyroid Cancer	Papillary Thyroid Cancer	SND1-BRAF	OncoKB: Oncogenic, level_3b;CIViC: NA;MyCancerGenome: not present;CancerHotspot: no;3DHotspot: no	MutationAssessor: NA;SIFT: NA;Polyphen-2: NA	fusion	FUSION	Diploid				WashU	NA	-1												10
Thyroid Carcinoma (TCGA, PanCancer Atlas)	TCGA-ET-A2MX-01	Well-Differentiated Thyroid Cancer	Papillary Thyroid Cancer	BCL2L11-BRAF	OncoKB: Likely Oncogenic, level_3b;CIViC: NA;MyCancerGenome: not present;CancerHotspot: no;3DHotspot: no	MutationAssessor: NA;SIFT: NA;Polyphen-2: NA	fusion	FUSION	DeepDel				WashU	NA	-1												9
Thyroid Carcinoma (TCGA, PanCancer Atlas)	TCGA-ET-A3BN-01	Well-Differentiated Thyroid Cancer	Papillary Thyroid Cancer	BRAF-FAM114A2	OncoKB: Likely Oncogenic, level_3b;CIViC: NA;MyCancerGenome: not present;CancerHotspot: no;3DHotspot: no	MutationAssessor: NA;SIFT: NA;Polyphen-2: NA	fusion	FUSION	Diploid				WashU	NA	-1												8
Thyroid Carcinoma (TCGA, PanCancer Atlas)	TCGA-ET-A3BN-01	Well-Differentiated Thyroid Cancer	Papillary Thyroid Cancer	FAM114A2-BRAF	OncoKB: Likely Oncogenic, level_3b;CIViC: NA;MyCancerGenome: not present;CancerHotspot: no;3DHotspot: no	MutationAssessor: NA;SIFT: NA;Polyphen-2: NA	fusion	FUSION	Diploid				WashU	NA	-1												8
Thyroid Carcinoma (TCGA, PanCancer Atlas)	TCGA-FY-A40N-01	Well-Differentiated Thyroid Cancer	Papillary Thyroid Cancer	BRAF-SUGCT	OncoKB: Likely Oncogenic, level_3b;CIViC: NA;MyCancerGenome: not present;CancerHotspot: no;3DHotspot: no	MutationAssessor: NA;SIFT: NA;Polyphen-2: NA	fusion	FUSION	DeepDel				WashU	NA	-1												4
Thyroid Carcinoma (TCGA, PanCancer Atlas)	TCGA-FY-A40N-01	Well-Differentiated Thyroid Cancer	Papillary Thyroid Cancer	SND1-BRAF	OncoKB: Oncogenic, level_3b;CIViC: NA;MyCancerGenome: not present;CancerHotspot: no;3DHotspot: no	MutationAssessor: NA;SIFT: NA;Polyphen-2: NA	fusion	FUSION	DeepDel				WashU	NA	-1												4
Thyroid Carcinoma (TCGA, PanCancer Atlas)	TCGA-J8-A3O1-01	Well-Differentiated Thyroid Cancer	Papillary Thyroid Cancer	MKRN1-BRAF	OncoKB: Likely Oncogenic, level_3b;CIViC: NA;MyCancerGenome: not present;CancerHotspot: no;3DHotspot: no	MutationAssessor: NA;SIFT: NA;Polyphen-2: NA	fusion	FUSION	Gain				WashU	NA	-1												17
Thyroid Carcinoma (TCGA, PanCancer Atlas)	TCGA-KS-A41I-01	Well-Differentiated Thyroid Cancer	Papillary Thyroid Cancer	BRAF-SND1	OncoKB: Oncogenic, level_3b;CIViC: NA;MyCancerGenome: not present;CancerHotspot: no;3DHotspot: no	MutationAssessor: NA;SIFT: NA;Polyphen-2: NA	fusion	FUSION	Diploid				WashU	NA	-1												10
Thyroid Carcinoma (TCGA, PanCancer Atlas)	TCGA-KS-A4ID-01	Well-Differentiated Thyroid Cancer	Papillary Thyroid Cancer	ZC3HAV1-BRAF	OncoKB: Likely Oncogenic, level_3b;CIViC: NA;MyCancerGenome: not present;CancerHotspot: no;3DHotspot: no	MutationAssessor: NA;SIFT: NA;Polyphen-2: NA	fusion	FUSION	Amp				WashU	NA	-1												11
Glioblastoma Multiforme (TCGA, PanCancer Atlas)	TCGA-28-5218-01	Glioblastoma	Glioblastoma Multiforme	KLHL7-BRAF	OncoKB: Likely Oncogenic, level_3b;CIViC: NA;MyCancerGenome: not present;CancerHotspot: no;3DHotspot: no	MutationAssessor: NA;SIFT: NA;Polyphen-2: NA	fusion	FUSION	Gain				WashU	NA	-1												20
Sarcoma (TCGA, PanCancer Atlas)	TCGA-DX-A8BM-01	Sarcoma	Undifferentiated Pleomorphic Sarcoma/Malignant Fibrous Histiocytoma/High-Grade Spindle Cell Sarcoma	BRAF-MED4	OncoKB: Likely Oncogenic, level_3b;CIViC: NA;MyCancerGenome: not present;CancerHotspot: no;3DHotspot: no	MutationAssessor: NA;SIFT: NA;Polyphen-2: NA	fusion	FUSION	ShallowDel				WashU	NA	-1												72
Sarcoma (TCGA, PanCancer Atlas)	TCGA-HB-A43Z-01	Sarcoma	Leiomyosarcoma	BRAF-DENND2A	OncoKB: Likely Oncogenic, level_3b;CIViC: NA;MyCancerGenome: not present;CancerHotspot: no;3DHotspot: no	MutationAssessor: NA;SIFT: NA;Polyphen-2: NA	fusion	FUSION	Diploid				WashU	NA	-1												58
Prostate Adenocarcinoma (TCGA, PanCancer Atlas)	TCGA-CH-5737-01	Prostate Adenocarcinoma	Prostate Adenocarcinoma	KDM7A-BRAF	OncoKB: Likely Oncogenic, level_3b;CIViC: NA;MyCancerGenome: not present;CancerHotspot: no;3DHotspot: no	MutationAssessor: NA;SIFT: NA;Polyphen-2: NA	fusion	FUSION	Amp				WashU	NA	-1												46
Prostate Adenocarcinoma (TCGA, PanCancer Atlas)	TCGA-FC-A6HD-01	Prostate Adenocarcinoma	Prostate Adenocarcinoma	TMPRSS2-BRAF	OncoKB: Likely Oncogenic, level_3b;CIViC: NA;MyCancerGenome: not present;CancerHotspot: no;3DHotspot: no	MutationAssessor: NA;SIFT: NA;Polyphen-2: NA	fusion	FUSION	Diploid				WashU	NA	-1												26
Head and Neck Squamous Cell Carcinoma (TCGA, PanCancer Atlas)	TCGA-DQ-7590-01	Head and Neck Squamous Cell Carcinoma	Head and Neck Squamous Cell Carcinoma	MKRN1-BRAF	OncoKB: Likely Oncogenic, level_3b;CIViC: NA;MyCancerGenome: not present;CancerHotspot: no;3DHotspot: no	MutationAssessor: NA;SIFT: NA;Polyphen-2: NA	fusion	FUSION	Diploid				WashU	NA	-1
Lung Squamous Cell Carcinoma (TCGA, PanCancer Atlas)	TCGA-98-A53B-01	Non-Small Cell Lung Cancer	Lung Squamous Cell Carcinoma	G469A	OncoKB: Oncogenic, level_4;CIViC: Predictive: 4;MyCancerGenome: present;CancerHotspot: yes;3DHotspot: yes	MutationAssessor: impact: low, score: 1.59;SIFT: impact: deleterious, score: 0.01;Polyphen-2: impact: possibly_damaging, score: 0.889	Missense_Mutation	SNP	Diploid	83	.	.	.	7	140481402	140481402	C	G	7:g.140481402C>G	ENST00000288602.6:c.1406G>C	0.1		13	112		123	147	44518
Lung Squamous Cell Carcinoma (TCGA, PanCancer Atlas)	TCGA-21-5787-01	Non-Small Cell Lung Cancer	Lung Squamous Cell Carcinoma	G469R	OncoKB: Oncogenic, level_4;CIViC: Predictive: 1;MyCancerGenome: present;CancerHotspot: yes;3DHotspot: yes	MutationAssessor: impact: high, score: 4.14;SIFT: impact: deleterious, score: 0.01;Polyphen-2: impact: probably_damaging, score: 0.988	Missense_Mutation	SNP	Gain	83	.	.	.	7	140481403	140481403	C	T	7:g.140481403C>T	ENST00000288602.6:c.1405G>A	0.14		14	85		140	378	44518
Bladder Urothelial Carcinoma (TCGA, PanCancer Atlas)	TCGA-YC-A89H-01	Bladder Urothelial Carcinoma	Bladder Urothelial Carcinoma	G469A	OncoKB: Oncogenic, level_4;CIViC: Predictive: 4;MyCancerGenome: present;CancerHotspot: yes;3DHotspot: yes	MutationAssessor: impact: low, score: 1.59;SIFT: impact: deleterious, score: 0.01;Polyphen-2: impact: possibly_damaging, score: 0.889	Missense_Mutation	SNP	Diploid	83	.	.	.	7	140481402	140481402	C	G	7:g.140481402C>G	ENST00000288602.6:c.1406G>C	0.25		13	40		91	1373	44518
Prostate Adenocarcinoma (TCGA, PanCancer Atlas)	TCGA-EJ-A65E-01	Prostate Adenocarcinoma	Prostate Adenocarcinoma	G469A	OncoKB: Oncogenic, level_4;CIViC: Predictive: 4;MyCancerGenome: present;CancerHotspot: yes;3DHotspot: yes	MutationAssessor: impact: low, score: 1.59;SIFT: impact: deleterious, score: 0.01;Polyphen-2: impact: possibly_damaging, score: 0.889	Missense_Mutation	SNP	Diploid	83	.	.	.	7	140481402	140481402	C	G	7:g.140481402C>G	ENST00000288602.6:c.1406G>C	0.21		24	93		156	33	44518
Prostate Adenocarcinoma (TCGA, PanCancer Atlas)	TCGA-G9-6498-01	Prostate Adenocarcinoma	Prostate Adenocarcinoma	G469A	OncoKB: Oncogenic, level_4;CIViC: Predictive: 4;MyCancerGenome: present;CancerHotspot: yes;3DHotspot: yes	MutationAssessor: impact: low, score: 1.59;SIFT: impact: deleterious, score: 0.01;Polyphen-2: impact: possibly_damaging, score: 0.889	Missense_Mutation	SNP	Gain	83	.	.	.	7	140481402	140481402	C	G	7:g.140481402C>G	ENST00000288602.6:c.1406G>C	0.09		10	102		92	19	44518
Pheochromocytoma and Paraganglioma (TCGA, PanCancer Atlas)	TCGA-RX-A8JQ-01	Miscellaneous Neuroepithelial Tumor	Paraganglioma	G469A	OncoKB: Oncogenic, level_4;CIViC: Predictive: 4;MyCancerGenome: present;CancerHotspot: yes;3DHotspot: yes	MutationAssessor: impact: low, score: 1.59;SIFT: impact: deleterious, score: 0.01;Polyphen-2: impact: possibly_damaging, score: 0.889	Missense_Mutation	SNP	Gain	83	.	.	.	7	140481402	140481402	C	G	7:g.140481402C>G	ENST00000288602.6:c.1406G>C	0.61		77	50		101	10	44518
Lung Adenocarcinoma (TCGA, PanCancer Atlas)	TCGA-55-7913-01	Non-Small Cell Lung Cancer	Lung Adenocarcinoma	G469A	OncoKB: Oncogenic, level_4;CIViC: Predictive: 4;MyCancerGenome: present;CancerHotspot: yes;3DHotspot: yes	MutationAssessor: impact: low, score: 1.59;SIFT: impact: deleterious, score: 0.01;Polyphen-2: impact: possibly_damaging, score: 0.889	Missense_Mutation	SNP	Diploid	83	.	.	.	7	140481402	140481402	C	G	7:g.140481402C>G	ENST00000288602.6:c.1406G>C	0.31		49	111		99	309	44518
Lung Adenocarcinoma (TCGA, PanCancer Atlas)	TCGA-55-8092-01	Non-Small Cell Lung Cancer	Lung Adenocarcinoma	G469A	OncoKB: Oncogenic, level_4;CIViC: Predictive: 4;MyCancerGenome: present;CancerHotspot: yes;3DHotspot: yes	MutationAssessor: impact: low, score: 1.59;SIFT: impact: deleterious, score: 0.01;Polyphen-2: impact: possibly_damaging, score: 0.889	Missense_Mutation	SNP	Gain	83	.	.	.	7	140481402	140481402	C	G	7:g.140481402C>G	ENST00000288602.6:c.1406G>C	0.5		105	104		254	492	44518
Lung Adenocarcinoma (TCGA, PanCancer Atlas)	TCGA-05-4389-01	Non-Small Cell Lung Cancer	Lung Adenocarcinoma	G469V	OncoKB: Oncogenic, level_4;CIViC: Predictive: 2;MyCancerGenome: present;CancerHotspot: yes;3DHotspot: yes	MutationAssessor: impact: medium, score: 3.445;SIFT: impact: deleterious, score: 0;Polyphen-2: impact: probably_damaging, score: 1	Missense_Mutation	SNP	ShallowDel	83	.	.	.	7	140481402	140481402	C	A	7:g.140481402C>A	ENST00000288602.6:c.1406G>T	0.37		55	94		185	211	44518
Lung Adenocarcinoma (TCGA, PanCancer Atlas)	TCGA-50-5946-01	Non-Small Cell Lung Cancer	Lung Adenocarcinoma	G469V	OncoKB: Oncogenic, level_4;CIViC: Predictive: 2;MyCancerGenome: present;CancerHotspot: yes;3DHotspot: yes	MutationAssessor: impact: medium, score: 3.445;SIFT: impact: deleterious, score: 0;Polyphen-2: impact: probably_damaging, score: 1	Missense_Mutation	SNP	Gain	83	.	.	.	7	140481402	140481402	C	A	7:g.140481402C>A	ENST00000288602.6:c.1406G>T	0.4		81	123		204	586	44518
Lung Adenocarcinoma (TCGA, PanCancer Atlas)	TCGA-69-7765-01	Non-Small Cell Lung Cancer	Lung Adenocarcinoma	G469V	OncoKB: Oncogenic, level_4;CIViC: Predictive: 2;MyCancerGenome: present;CancerHotspot: yes;3DHotspot: yes	MutationAssessor: impact: medium, score: 3.445;SIFT: impact: deleterious, score: 0;Polyphen-2: impact: probably_damaging, score: 1	Missense_Mutation	SNP	Gain	83	.	.	.	7	140481402	140481402	C	A	7:g.140481402C>A	ENST00000288602.6:c.1406G>T	0.17		28	138		150	548	44518
Lung Adenocarcinoma (TCGA, PanCancer Atlas)	TCGA-75-5146-01	Non-Small Cell Lung Cancer	Lung Adenocarcinoma	G469V	OncoKB: Oncogenic, level_4;CIViC: Predictive: 2;MyCancerGenome: present;CancerHotspot: yes;3DHotspot: yes	MutationAssessor: impact: medium, score: 3.445;SIFT: impact: deleterious, score: 0;Polyphen-2: impact: probably_damaging, score: 1	Missense_Mutation	SNP	Diploid	83	.	.	.	7	140481402	140481402	C	A	7:g.140481402C>A	ENST00000288602.6:c.1406G>T	0.3		37	85		109	169	44518
Lung Adenocarcinoma (TCGA, PanCancer Atlas)	TCGA-78-7633-01	Non-Small Cell Lung Cancer	Lung Adenocarcinoma	G469V	OncoKB: Oncogenic, level_4;CIViC: Predictive: 2;MyCancerGenome: present;CancerHotspot: yes;3DHotspot: yes	MutationAssessor: impact: medium, score: 3.445;SIFT: impact: deleterious, score: 0;Polyphen-2: impact: probably_damaging, score: 1	Missense_Mutation	SNP	Diploid	83	.	.	.	7	140481402	140481402	C	A	7:g.140481402C>A	ENST00000288602.6:c.1406G>T	0.35		34	64		94	144	44518
Skin Cutaneous Melanoma (TCGA, PanCancer Atlas)	TCGA-DA-A1IB-06	Melanoma	Cutaneous Melanoma	G469A	OncoKB: Oncogenic, level_4;CIViC: Predictive: 4;MyCancerGenome: present;CancerHotspot: yes;3DHotspot: yes	MutationAssessor: impact: low, score: 1.59;SIFT: impact: deleterious, score: 0.01;Polyphen-2: impact: possibly_damaging, score: 0.889	Missense_Mutation	SNP	Diploid	83	.	.	.	7	140481402	140481402	C	G	7:g.140481402C>G	ENST00000288602.6:c.1406G>C	0.1		10	88		71	2118	44518
Skin Cutaneous Melanoma (TCGA, PanCancer Atlas)	TCGA-D3-A51T-06	Melanoma	Cutaneous Melanoma	G469R	OncoKB: Oncogenic, level_4;CIViC: Predictive: 1;MyCancerGenome: present;CancerHotspot: yes;3DHotspot: yes	MutationAssessor: impact: high, score: 4.14;SIFT: impact: deleterious, score: 0.01;Polyphen-2: impact: probably_damaging, score: 0.988	Missense_Mutation	SNP	Diploid	83	.	.	.	7	140481403	140481403	C	T	7:g.140481403C>T	ENST00000288602.6:c.1405G>A	0.36		28	50		107	980	44518
Skin Cutaneous Melanoma (TCGA, PanCancer Atlas)	TCGA-EE-A2GO-06	Melanoma	Cutaneous Melanoma	G469R	OncoKB: Oncogenic, level_4;CIViC: Predictive: 1;MyCancerGenome: present;CancerHotspot: yes;3DHotspot: yes	MutationAssessor: impact: high, score: 4.14;SIFT: impact: deleterious, score: 0.01;Polyphen-2: impact: probably_damaging, score: 0.988	Missense_Mutation	SNP	Gain	83	.	.	.	7	140481403	140481403	C	T	7:g.140481403C>T	ENST00000288602.6:c.1405G>A	0.17		25	122		92	1909	44518
Skin Cutaneous Melanoma (TCGA, PanCancer Atlas)	TCGA-W3-AA1O-06	Melanoma	Cutaneous Melanoma	G469R	OncoKB: Oncogenic, level_4;CIViC: Predictive: 1;MyCancerGenome: present;CancerHotspot: yes;3DHotspot: yes	MutationAssessor: impact: high, score: 4.14;SIFT: impact: deleterious, score: 0.01;Polyphen-2: impact: probably_damaging, score: 0.988	Missense_Mutation	SNP	Gain	83	.	.	.	7	140481403	140481403	C	T	7:g.140481403C>T	ENST00000288602.6:c.1405G>A	0.47		44	50		61	628	44518
Stomach Adenocarcinoma (TCGA, PanCancer Atlas)	TCGA-VQ-A8PO-01	Undifferentiated Stomach Adenocarcinoma	Signet Ring Cell Carcinoma of the Stomach	G469A	OncoKB: Oncogenic, level_4;CIViC: Predictive: 4;MyCancerGenome: present;CancerHotspot: yes;3DHotspot: yes	MutationAssessor: impact: low, score: 1.59;SIFT: impact: deleterious, score: 0.01;Polyphen-2: impact: possibly_damaging, score: 0.889	Missense_Mutation	SNP	Diploid	83	.	.	.	7	140481402	140481402	C	G	7:g.140481402C>G	ENST00000288602.6:c.1406G>C	0.27		21	56		73	752	44518
Colorectal Adenocarcinoma (TCGA, PanCancer Atlas)	TCGA-CM-6169-01	Colorectal Adenocarcinoma	Colon Adenocarcinoma	G469A	OncoKB: Oncogenic, level_4;CIViC: Predictive: 4;MyCancerGenome: present;CancerHotspot: yes;3DHotspot: yes	MutationAssessor: impact: low, score: 1.59;SIFT: impact: deleterious, score: 0.01;Polyphen-2: impact: possibly_damaging, score: 0.889	Missense_Mutation	SNP	Diploid	83	.	.	.	7	140481402	140481402	C	G	7:g.140481402C>G	ENST00000288602.6:c.1406G>C	0.61		134	87		112	102	44518
Lung Squamous Cell Carcinoma (TCGA, PanCancer Atlas)	TCGA-39-5031-01	Non-Small Cell Lung Cancer	Lung Squamous Cell Carcinoma	G464V	OncoKB: Oncogenic, level_4;CIViC: Predictive: 2;MyCancerGenome: not present;CancerHotspot: no;3DHotspot: yes	MutationAssessor: impact: medium, score: 3.33;SIFT: impact: deleterious, score: 0;Polyphen-2: impact: probably_damaging, score: 0.993	Missense_Mutation	SNP	Gain	19	.	.	.	7	140481417	140481417	C	A	7:g.140481417C>A	ENST00000288602.6:c.1391G>T	0.06		13	204		227	580	44518
Uterine Corpus Endometrial Carcinoma (TCGA, PanCancer Atlas)	TCGA-EY-A1GT-01	Endometrial Carcinoma	Uterine Endometrioid Carcinoma	G464E	OncoKB: Oncogenic, level_4;CIViC: NA;MyCancerGenome: not present;CancerHotspot: no;3DHotspot: yes	MutationAssessor: impact: medium, score: 2.635;SIFT: impact: deleterious, score: 0;Polyphen-2: impact: probably_damaging, score: 0.994	Missense_Mutation	SNP	Diploid	19	.	.	.	7	140481417	140481417	C	T	7:g.140481417C>T	ENST00000288602.6:c.1391G>A	0.5		24	24		40	78	44518
Lung Adenocarcinoma (TCGA, PanCancer Atlas)	TCGA-MN-A4N1-01	Non-Small Cell Lung Cancer	Lung Adenocarcinoma	G464V	OncoKB: Oncogenic, level_4;CIViC: Predictive: 2;MyCancerGenome: not present;CancerHotspot: no;3DHotspot: yes	MutationAssessor: impact: medium, score: 3.33;SIFT: impact: deleterious, score: 0;Polyphen-2: impact: probably_damaging, score: 0.993	Missense_Mutation	SNP	Gain	19	.	.	.	7	140481417	140481417	C	A	7:g.140481417C>A	ENST00000288602.6:c.1391G>T	0.73		138	50		80	408	44518
Adrenocortical Carcinoma (TCGA, PanCancer Atlas)	TCGA-OR-A5JB-01	Adrenocortical Carcinoma	Adrenocortical Carcinoma	D594G	OncoKB: Oncogenic, level NA;CIViC: Predictive: 7, Prognostic: 2;MyCancerGenome: present;CancerHotspot: yes;3DHotspot: yes	MutationAssessor: impact: medium, score: 2.505;SIFT: impact: deleterious, score: 0;Polyphen-2: impact: probably_damaging, score: 0.978	Missense_Mutation	SNP	Diploid	84	.	.	.	7	140453154	140453154	T	C	7:g.140453154T>C	ENST00000288602.6:c.1781A>G	0.33		23	46		50	283	15/18
Brain Lower Grade Glioma (TCGA, PanCancer Atlas)	TCGA-DU-6402-01	Diffuse Glioma	Astrocytoma	D594G	OncoKB: Oncogenic, level NA;CIViC: Predictive: 7, Prognostic: 2;MyCancerGenome: present;CancerHotspot: yes;3DHotspot: yes	MutationAssessor: impact: medium, score: 2.505;SIFT: impact: deleterious, score: 0;Polyphen-2: impact: probably_damaging, score: 0.978	Missense_Mutation	SNP	Gain	84	.	.	.	7	140453154	140453154	T	C	7:g.140453154T>C	ENST00000288602.6:c.1781A>G	0.2		22	87		87	43	15/18
Diffuse Large B-Cell Lymphoma (TCGA, PanCancer Atlas)	TCGA-FA-8693-01	Mature B-Cell Neoplasms	Diffuse Large B-Cell Lymphoma, NOS	K601E	OncoKB: Likely Oncogenic, level NA;CIViC: Predictive: 4;MyCancerGenome: present;CancerHotspot: yes;3DHotspot: yes	MutationAssessor: impact: low, score: 0.855;SIFT: impact: deleterious, score: 0;Polyphen-2: impact: possibly_damaging, score: 0.825	Missense_Mutation	SNP	Diploid	94	.	.	.	7	140453134	140453134	T	C	7:g.140453134T>C	ENST00000288602.6:c.1801A>G	0.18		19	84		78	171	15/18
Lung Squamous Cell Carcinoma (TCGA, PanCancer Atlas)	TCGA-77-A5G3-01	Non-Small Cell Lung Cancer	Lung Squamous Cell Carcinoma	D594N	OncoKB: Oncogenic, level NA;CIViC: Predictive: 7;MyCancerGenome: present;CancerHotspot: yes;3DHotspot: yes	MutationAssessor: impact: low, score: 1.805;SIFT: impact: deleterious, score: 0;Polyphen-2: impact: probably_damaging, score: 0.998	Missense_Mutation	SNP	Gain	84	.	.	.	7	140453155	140453155	C	T	7:g.140453155C>T	ENST00000288602.6:c.1780G>A	0.08		6	69		85	549	15/18
Lung Adenocarcinoma (TCGA, PanCancer Atlas)	TCGA-05-5428-01	Non-Small Cell Lung Cancer	Lung Adenocarcinoma	D594N	OncoKB: Oncogenic, level NA;CIViC: Predictive: 7;MyCancerGenome: present;CancerHotspot: yes;3DHotspot: yes	MutationAssessor: impact: low, score: 1.805;SIFT: impact: deleterious, score: 0;Polyphen-2: impact: probably_damaging, score: 0.998	Missense_Mutation	SNP	Gain	84	.	.	.	7	140453155	140453155	C	T	7:g.140453155C>T	ENST00000288602.6:c.1780G>A	0.34		40	77		55	350	15/18
Lung Adenocarcinoma (TCGA, PanCancer Atlas)	TCGA-53-A4EZ-01	Non-Small Cell Lung Cancer	Lung Adenocarcinoma	D594N	OncoKB: Oncogenic, level NA;CIViC: Predictive: 7;MyCancerGenome: present;CancerHotspot: yes;3DHotspot: yes	MutationAssessor: impact: low, score: 1.805;SIFT: impact: deleterious, score: 0;Polyphen-2: impact: probably_damaging, score: 0.998	Missense_Mutation	SNP	Gain	84	.	.	.	7	140453155	140453155	C	T	7:g.140453155C>T	ENST00000288602.6:c.1780G>A	0.33		40	81		85	453	15/18
Lung Adenocarcinoma (TCGA, PanCancer Atlas)	TCGA-05-4410-01	Non-Small Cell Lung Cancer	Lung Adenocarcinoma	G466V	OncoKB: Oncogenic, level NA;CIViC: Predictive: 4;MyCancerGenome: present;CancerHotspot: yes;3DHotspot: yes	MutationAssessor: impact: high, score: 4.285;SIFT: impact: deleterious, score: 0;Polyphen-2: impact: probably_damaging, score: 0.975	Missense_Mutation	SNP	Gain	40	.	.	.	7	140481411	140481411	C	A	7:g.140481411C>A	ENST00000288602.6:c.1397G>T	0.22		33	118		122	1009	44518
Lung Adenocarcinoma (TCGA, PanCancer Atlas)	TCGA-50-6594-01	Non-Small Cell Lung Cancer	Lung Adenocarcinoma	G466V	OncoKB: Oncogenic, level NA;CIViC: Predictive: 4;MyCancerGenome: present;CancerHotspot: yes;3DHotspot: yes	MutationAssessor: impact: high, score: 4.285;SIFT: impact: deleterious, score: 0;Polyphen-2: impact: probably_damaging, score: 0.975	Missense_Mutation	SNP	Diploid	40	.	.	.	7	140481411	140481411	C	A	7:g.140481411C>A	ENST00000288602.6:c.1397G>T	0.36		66	117		105	489	44518
Lung Adenocarcinoma (TCGA, PanCancer Atlas)	TCGA-55-8511-01	Non-Small Cell Lung Cancer	Lung Adenocarcinoma	G466V	OncoKB: Oncogenic, level NA;CIViC: Predictive: 4;MyCancerGenome: present;CancerHotspot: yes;3DHotspot: yes	MutationAssessor: impact: high, score: 4.285;SIFT: impact: deleterious, score: 0;Polyphen-2: impact: probably_damaging, score: 0.975	Missense_Mutation	SNP	Gain	40	.	.	.	7	140481411	140481411	C	A	7:g.140481411C>A	ENST00000288602.6:c.1397G>T	0.19		36	149		117	512	44518
Lung Adenocarcinoma (TCGA, PanCancer Atlas)	TCGA-78-7537-01	Non-Small Cell Lung Cancer	Lung Adenocarcinoma	G466V	OncoKB: Oncogenic, level NA;CIViC: Predictive: 4;MyCancerGenome: present;CancerHotspot: yes;3DHotspot: yes	MutationAssessor: impact: high, score: 4.285;SIFT: impact: deleterious, score: 0;Polyphen-2: impact: probably_damaging, score: 0.975	Missense_Mutation	SNP	Diploid	40	.	.	.	7	140481411	140481411	C	A	7:g.140481411C>A	ENST00000288602.6:c.1397G>T	0.37		46	79		114	133	44518
Lung Adenocarcinoma (TCGA, PanCancer Atlas)	TCGA-78-8662-01	Non-Small Cell Lung Cancer	Lung Adenocarcinoma	G466V	OncoKB: Oncogenic, level NA;CIViC: Predictive: 4;MyCancerGenome: present;CancerHotspot: yes;3DHotspot: yes	MutationAssessor: impact: high, score: 4.285;SIFT: impact: deleterious, score: 0;Polyphen-2: impact: probably_damaging, score: 0.975	Missense_Mutation	SNP	Gain	40	.	.	.	7	140481411	140481411	C	A	7:g.140481411C>A	ENST00000288602.6:c.1397G>T	0.21		23	88		129	1014	44518
Lung Adenocarcinoma (TCGA, PanCancer Atlas)	TCGA-50-5044-01	Non-Small Cell Lung Cancer	Lung Adenocarcinoma	D594H	OncoKB: Oncogenic, level NA;CIViC: Functional: 1;MyCancerGenome: present;CancerHotspot: yes;3DHotspot: yes	MutationAssessor: impact: medium, score: 3.455;SIFT: impact: deleterious, score: 0;Polyphen-2: impact: probably_damaging, score: 0.999	Missense_Mutation	SNP	Diploid	84	.	.	.	7	140453155	140453155	C	G	7:g.140453155C>G	ENST00000288602.6:c.1780G>C	0.09		7	72		80	121	15/18
Lung Adenocarcinoma (TCGA, PanCancer Atlas)	TCGA-50-5930-01	Non-Small Cell Lung Cancer	Lung Adenocarcinoma	G596R	OncoKB: Oncogenic, level NA;CIViC: Predictive: 3;MyCancerGenome: present;CancerHotspot: yes;3DHotspot: yes	MutationAssessor: impact: medium, score: 2.89;SIFT: impact: deleterious, score: 0.01;Polyphen-2: impact: probably_damaging, score: 1	Missense_Mutation	SNP	Gain	12	.	.	.	7	140453149	140453149	C	G	7:g.140453149C>G	ENST00000288602.6:c.1786G>C	0.26		36	102		106	1029	15/18
Lung Adenocarcinoma (TCGA, PanCancer Atlas)	TCGA-78-7153-01	Non-Small Cell Lung Cancer	Lung Adenocarcinoma	G466A	OncoKB: Oncogenic, level NA;CIViC: Predictive: 1;MyCancerGenome: present;CancerHotspot: yes;3DHotspot: yes	MutationAssessor: impact: high, score: 3.59;SIFT: impact: deleterious, score: 0;Polyphen-2: impact: probably_damaging, score: 0.911	Missense_Mutation	SNP	Diploid	40	.	.	.	7	140481411	140481411	C	G	7:g.140481411C>G	ENST00000288602.6:c.1397G>C	0.28		19	49		96	115	44518
Skin Cutaneous Melanoma (TCGA, PanCancer Atlas)	TCGA-EE-A29N-06	Melanoma	Cutaneous Melanoma	D594N	OncoKB: Oncogenic, level NA;CIViC: Predictive: 7;MyCancerGenome: present;CancerHotspot: yes;3DHotspot: yes	MutationAssessor: impact: low, score: 1.805;SIFT: impact: deleterious, score: 0;Polyphen-2: impact: probably_damaging, score: 0.998	Missense_Mutation	SNP	Gain	84	.	.	.	7	140453155	140453155	C	T	7:g.140453155C>T	ENST00000288602.6:c.1780G>A	0.2		20	79		89	576	15/18
Skin Cutaneous Melanoma (TCGA, PanCancer Atlas)	TCGA-D3-A2JB-06	Melanoma	Cutaneous Melanoma	G466V	OncoKB: Oncogenic, level NA;CIViC: Predictive: 4;MyCancerGenome: present;CancerHotspot: yes;3DHotspot: yes	MutationAssessor: impact: high, score: 4.285;SIFT: impact: deleterious, score: 0;Polyphen-2: impact: probably_damaging, score: 0.975	Missense_Mutation	SNP	Diploid	40	.	.	.	7	140481411	140481411	C	A	7:g.140481411C>A	ENST00000288602.6:c.1397G>T	0.09		5	48		89	891	44518
Skin Cutaneous Melanoma (TCGA, PanCancer Atlas)	TCGA-DA-A95Z-06	Melanoma	Cutaneous Melanoma	G466E	OncoKB: Oncogenic, level NA;CIViC: Predictive: 1;MyCancerGenome: present;CancerHotspot: yes;3DHotspot: yes	MutationAssessor: impact: high, score: 4.285;SIFT: impact: deleterious, score: 0;Polyphen-2: impact: probably_damaging, score: 0.98	Missense_Mutation	SNP	Gain	40	.	.	.	7	140481411	140481411	C	T	7:g.140481411C>T	ENST00000288602.6:c.1397G>A	0.27	0.01	49	132	1	91	1609	44518
Skin Cutaneous Melanoma (TCGA, PanCancer Atlas)	TCGA-EE-A2GC-06	Melanoma	Cutaneous Melanoma	G466E	OncoKB: Oncogenic, level NA;CIViC: Predictive: 1;MyCancerGenome: present;CancerHotspot: yes;3DHotspot: yes	MutationAssessor: impact: high, score: 4.285;SIFT: impact: deleterious, score: 0;Polyphen-2: impact: probably_damaging, score: 0.98	Missense_Mutation	SNP	Diploid	40	.	.	.	7	140481411	140481411	C	T	7:g.140481411C>T	ENST00000288602.6:c.1397G>A	0.33		39	80		156	1953	44518
Skin Cutaneous Melanoma (TCGA, PanCancer Atlas)	TCGA-EE-A2GJ-06	Melanoma	Cutaneous Melanoma	G466E	OncoKB: Oncogenic, level NA;CIViC: Predictive: 1;MyCancerGenome: present;CancerHotspot: yes;3DHotspot: yes	MutationAssessor: impact: high, score: 4.285;SIFT: impact: deleterious, score: 0;Polyphen-2: impact: probably_damaging, score: 0.98	Missense_Mutation	SNP	Diploid	40	.	.	.	7	140481411	140481411	C	T	7:g.140481411C>T	ENST00000288602.6:c.1397G>A	0.3	0.008	33	77	1	124	973	44518
Skin Cutaneous Melanoma (TCGA, PanCancer Atlas)	TCGA-ER-A19F-06	Melanoma	Cutaneous Melanoma	G466E	OncoKB: Oncogenic, level NA;CIViC: Predictive: 1;MyCancerGenome: present;CancerHotspot: yes;3DHotspot: yes	MutationAssessor: impact: high, score: 4.285;SIFT: impact: deleterious, score: 0;Polyphen-2: impact: probably_damaging, score: 0.98	Missense_Mutation	SNP	Diploid	40	.	.	.	7	140481411	140481411	C	T	7:g.140481411C>T	ENST00000288602.6:c.1397G>A	0.43		37	49		91	1664	44518
Skin Cutaneous Melanoma (TCGA, PanCancer Atlas)	TCGA-FW-A3R5-06	Melanoma	Cutaneous Melanoma	G469E	OncoKB: Oncogenic, level NA;CIViC: Predictive: 3;MyCancerGenome: present;CancerHotspot: yes;3DHotspot: yes	MutationAssessor: impact: medium, score: 3.445;SIFT: impact: deleterious, score: 0;Polyphen-2: impact: probably_damaging, score: 0.999	Missense_Mutation	SNP	Diploid	83	.	.	.	7	140481402	140481402	C	T	7:g.140481402C>T	ENST00000288602.6:c.1406G>A	0.17		32	158		112	15834	44518
Colorectal Adenocarcinoma (TCGA, PanCancer Atlas)	TCGA-CK-6747-01	Colorectal Adenocarcinoma	Colon Adenocarcinoma	D594N	OncoKB: Oncogenic, level NA;CIViC: Predictive: 7;MyCancerGenome: present;CancerHotspot: yes;3DHotspot: yes	MutationAssessor: impact: low, score: 1.805;SIFT: impact: deleterious, score: 0;Polyphen-2: impact: probably_damaging, score: 0.998	Missense_Mutation	SNP	Diploid	84	.	.	.	7	140453155	140453155	C	T	7:g.140453155C>T	ENST00000288602.6:c.1780G>A	0.41		24	34		55	172	15/18
Colorectal Adenocarcinoma (TCGA, PanCancer Atlas)	TCGA-DM-A28C-01	Colorectal Adenocarcinoma	Colon Adenocarcinoma	D594N	OncoKB: Oncogenic, level NA;CIViC: Predictive: 7;MyCancerGenome: present;CancerHotspot: yes;3DHotspot: yes	MutationAssessor: impact: low, score: 1.805;SIFT: impact: deleterious, score: 0;Polyphen-2: impact: probably_damaging, score: 0.998	Missense_Mutation	SNP	Diploid	84	.	.	.	7	140453155	140453155	C	T	7:g.140453155C>T	ENST00000288602.6:c.1780G>A	0.3		11	26		79	100	15/18
Colorectal Adenocarcinoma (TCGA, PanCancer Atlas)	TCGA-DM-A1D7-01	Colorectal Adenocarcinoma	Colon Adenocarcinoma	G466V	OncoKB: Oncogenic, level NA;CIViC: Predictive: 4;MyCancerGenome: present;CancerHotspot: yes;3DHotspot: yes	MutationAssessor: impact: high, score: 4.285;SIFT: impact: deleterious, score: 0;Polyphen-2: impact: probably_damaging, score: 0.975	Missense_Mutation	SNP	Gain	40	.	.	.	7	140481411	140481411	C	A	7:g.140481411C>A	ENST00000288602.6:c.1397G>T	0.45		40	48		90	126	44518
Head and Neck Squamous Cell Carcinoma (TCGA, PanCancer Atlas)	TCGA-CN-A63Y-01	Head and Neck Squamous Cell Carcinoma	Head and Neck Squamous Cell Carcinoma	D594N	OncoKB: Oncogenic, level NA;CIViC: Predictive: 7;MyCancerGenome: present;CancerHotspot: yes;3DHotspot: yes	MutationAssessor: impact: low, score: 1.805;SIFT: impact: deleterious, score: 0;Polyphen-2: impact: probably_damaging, score: 0.998	Missense_Mutation	SNP	Diploid	84	.	.	.	7	140453155	140453155	C	T	7:g.140453155C>T	ENST00000288602.6:c.1780G>A	0.19		14	60		64	139	15/18
Head and Neck Squamous Cell Carcinoma (TCGA, PanCancer Atlas)	TCGA-D6-A6EN-01	Head and Neck Squamous Cell Carcinoma	Head and Neck Squamous Cell Carcinoma	G466E	OncoKB: Oncogenic, level NA;CIViC: Predictive: 1;MyCancerGenome: present;CancerHotspot: yes;3DHotspot: yes	MutationAssessor: impact: high, score: 4.285;SIFT: impact: deleterious, score: 0;Polyphen-2: impact: probably_damaging, score: 0.98	Missense_Mutation	SNP	Diploid	40	.	.	.	7	140481411	140481411	C	T	7:g.140481411C>T	ENST00000288602.6:c.1397G>A	0.27		34	91		81	89	44518
Ovarian Serous Cystadenocarcinoma (TCGA, PanCancer Atlas)	TCGA-24-1565-01	Ovarian Epithelial Tumor	Serous Ovarian Cancer	N581S	OncoKB: Oncogenic, level NA;CIViC: Predictive: 1;MyCancerGenome: not present;CancerHotspot: yes;3DHotspot: yes	MutationAssessor: impact: medium, score: 3.04;SIFT: impact: deleterious, score: 0.04;Polyphen-2: impact: probably_damaging, score: 0.997	Missense_Mutation	SNP	Diploid	23	.	.	.	7	140453193	140453193	T	C	7:g.140453193T>C	ENST00000288602.6:c.1742A>G	0.41		50	73		111	36	15/18
Lung Adenocarcinoma (TCGA, PanCancer Atlas)	TCGA-44-2662-01	Non-Small Cell Lung Cancer	Lung Adenocarcinoma	N581S	OncoKB: Oncogenic, level NA;CIViC: Predictive: 1;MyCancerGenome: not present;CancerHotspot: yes;3DHotspot: yes	MutationAssessor: impact: medium, score: 3.04;SIFT: impact: deleterious, score: 0.04;Polyphen-2: impact: probably_damaging, score: 0.997	Missense_Mutation	SNP	Gain	23	.	.	.	7	140453193	140453193	T	C	7:g.140453193T>C	ENST00000288602.6:c.1742A>G	0.46		33	38		35	189	15/18
Lung Adenocarcinoma (TCGA, PanCancer Atlas)	TCGA-44-6774-01	Non-Small Cell Lung Cancer	Lung Adenocarcinoma	N581S	OncoKB: Oncogenic, level NA;CIViC: Predictive: 1;MyCancerGenome: not present;CancerHotspot: yes;3DHotspot: yes	MutationAssessor: impact: medium, score: 3.04;SIFT: impact: deleterious, score: 0.04;Polyphen-2: impact: probably_damaging, score: 0.997	Missense_Mutation	SNP	Diploid	23	.	.	.	7	140453193	140453193	T	C	7:g.140453193T>C	ENST00000288602.6:c.1742A>G	0.09		8	80		69	277	15/18
Lung Adenocarcinoma (TCGA, PanCancer Atlas)	TCGA-55-6968-01	Non-Small Cell Lung Cancer	Lung Adenocarcinoma	N581S	OncoKB: Oncogenic, level NA;CIViC: Predictive: 1;MyCancerGenome: not present;CancerHotspot: yes;3DHotspot: yes	MutationAssessor: impact: medium, score: 3.04;SIFT: impact: deleterious, score: 0.04;Polyphen-2: impact: probably_damaging, score: 0.997	Missense_Mutation	SNP	Diploid	23	.	.	.	7	140453193	140453193	T	C	7:g.140453193T>C	ENST00000288602.6:c.1742A>G	0.32		18	39		41	461	15/18
Skin Cutaneous Melanoma (TCGA, PanCancer Atlas)	TCGA-FS-A1ZZ-06	Melanoma	Cutaneous Melanoma	N581S	OncoKB: Oncogenic, level NA;CIViC: Predictive: 1;MyCancerGenome: not present;CancerHotspot: yes;3DHotspot: yes	MutationAssessor: impact: medium, score: 3.04;SIFT: impact: deleterious, score: 0.04;Polyphen-2: impact: probably_damaging, score: 0.997	Missense_Mutation	SNP	Gain	23	.	.	.	7	140453193	140453193	T	C	7:g.140453193T>C	ENST00000288602.6:c.1742A>G	0.55		43	35		86	1531	15/18
Skin Cutaneous Melanoma (TCGA, PanCancer Atlas)	TCGA-D9-A6EC-06	Melanoma	Cutaneous Melanoma	L485F	OncoKB: Likely Oncogenic, level NA;CIViC: Functional: 1;MyCancerGenome: not present;CancerHotspot: yes;3DHotspot: yes	MutationAssessor: impact: low, score: 1.13;SIFT: impact: deleterious, score: 0;Polyphen-2: impact: benign, score: 0.413	Missense_Mutation	SNP	Gain	3	.	.	.	7	140477853	140477853	C	A	7:g.140477853C>A	ENST00000288602.6:c.1455G>T	0.55		33	27		71	3681	44548
Kidney Renal Papillary Cell Carcinoma (TCGA, PanCancer Atlas)	TCGA-B1-5398-01	Renal Non-Clear Cell Carcinoma	Papillary Renal Cell Carcinoma	N581S	OncoKB: Oncogenic, level NA;CIViC: Predictive: 1;MyCancerGenome: not present;CancerHotspot: yes;3DHotspot: yes	MutationAssessor: impact: medium, score: 3.04;SIFT: impact: deleterious, score: 0.04;Polyphen-2: impact: probably_damaging, score: 0.997	Missense_Mutation	SNP	Diploid	23	.	.	.	7	140453193	140453193	T	C	7:g.140453193T>C	ENST00000288602.6:c.1742A>G	0.17		16	77		91	90	15/18
Thyroid Carcinoma (TCGA, PanCancer Atlas)	TCGA-DJ-A3VL-01	Well-Differentiated Thyroid Cancer	Papillary Thyroid Cancer	P490_Q494del	OncoKB: Likely Oncogenic, level NA;CIViC: Functional: 1;MyCancerGenome: not present;CancerHotspot: yes;3DHotspot: no	MutationAssessor: NA;SIFT: NA;Polyphen-2: NA	In_Frame_Del	DEL	Diploid		.	.	.	7	140477827	140477841	TGCTGAGGTGTAGGT	-	7:g.140477827_140477841del	ENST00000288602.6:c.1467_1481del	0.13		7	45		74	7	44548
Skin Cutaneous Melanoma (TCGA, PanCancer Atlas)	TCGA-DA-A95Y-06	Melanoma	Cutaneous Melanoma	N486_P490del	OncoKB: Likely Oncogenic, level NA;CIViC: Functional: 1, Predictive: 3;MyCancerGenome: not present;CancerHotspot: yes;3DHotspot: no	MutationAssessor: NA;SIFT: NA;Polyphen-2: NA	In_Frame_Del	DEL	Gain		.	.	.	7	140477837	140477851	TAGGTGCTGTCACAT	-	7:g.140477837_140477851del	ENST00000288602.6:c.1457_1471del	0.34		28	55		91	369	44548
Colorectal Adenocarcinoma (TCGA, PanCancer Atlas)	TCGA-AG-A002-01	Colorectal Adenocarcinoma	Rectal Adenocarcinoma	F247L	OncoKB: Likely Oncogenic, level NA;CIViC: Functional: 1;MyCancerGenome: not present;CancerHotspot: no;3DHotspot: no	MutationAssessor: impact: medium, score: 3.36;SIFT: impact: deleterious, score: 0;Polyphen-2: impact: benign, score: 0.437	Missense_Mutation	SNP	Diploid	1	.	.	.	7	140501331	140501331	A	C	7:g.140501331A>C	ENST00000288602.6:c.741T>G	0.36		37	66		81	11437	44365
Glioblastoma Multiforme (TCGA, PanCancer Atlas)	TCGA-06-0185-01	Glioblastoma	Glioblastoma Multiforme	G596D	OncoKB: Oncogenic, level NA;CIViC: NA;MyCancerGenome: present;CancerHotspot: yes;3DHotspot: yes	MutationAssessor: impact: medium, score: 2.52;SIFT: impact: deleterious, score: 0;Polyphen-2: impact: probably_damaging, score: 1	Missense_Mutation	SNP	Gain	12	.	.	.	7	140453148	140453148	C	T	7:g.140453148C>T	ENST00000288602.6:c.1787G>A	0.1		22	199		105	57	15/18
Bladder Urothelial Carcinoma (TCGA, PanCancer Atlas)	TCGA-E7-A4XJ-01	Bladder Urothelial Carcinoma	Bladder Urothelial Carcinoma	D594Y	OncoKB: Likely Oncogenic, level NA;CIViC: NA;MyCancerGenome: present;CancerHotspot: yes;3DHotspot: yes	MutationAssessor: impact: medium, score: 3.31;SIFT: impact: deleterious, score: 0;Polyphen-2: impact: probably_damaging, score: 1	Missense_Mutation	SNP	Diploid	84	.	.	.	7	140453155	140453155	C	A	7:g.140453155C>A	ENST00000288602.6:c.1780G>T	0.39		12	19		50	39	15/18
Lung Adenocarcinoma (TCGA, PanCancer Atlas)	TCGA-97-A4M7-01	Non-Small Cell Lung Cancer	Lung Adenocarcinoma	G596S	OncoKB: Likely Oncogenic, level NA;CIViC: NA;MyCancerGenome: present;CancerHotspot: yes;3DHotspot: yes	MutationAssessor: impact: medium, score: 2.445;SIFT: impact: deleterious, score: 0;Polyphen-2: impact: probably_damaging, score: 1	Missense_Mutation	SNP	Diploid	12	.	.	.	7	140453149	140453149	C	T	7:g.140453149C>T	ENST00000288602.6:c.1786G>A	0.23		20	68		59	278	15/18
Lung Adenocarcinoma (TCGA, PanCancer Atlas)	TCGA-78-8660-01	Non-Small Cell Lung Cancer	Lung Adenocarcinoma	V600_R603del	OncoKB: Oncogenic, level NA;CIViC: NA;MyCancerGenome: present;CancerHotspot: yes;3DHotspot: no	MutationAssessor: NA;SIFT: NA;Polyphen-2: NA	In_Frame_Del	DEL	Diploid		.	.	.	7	140453126	140453137	TCGAGATTTCAC	-	7:g.140453126_140453137del	ENST00000288602.6:c.1798_1809del	0.15		19	110		84	221	15/18
Skin Cutaneous Melanoma (TCGA, PanCancer Atlas)	TCGA-FR-A3YO-06	Melanoma	Cutaneous Melanoma	V600_K601delinsE	OncoKB: Oncogenic, level NA;CIViC: NA;MyCancerGenome: present;CancerHotspot: yes;3DHotspot: no	MutationAssessor: NA;SIFT: NA;Polyphen-2: NA	In_Frame_Del	DEL	Gain		.	.	.	7	140453134	140453136	TCA	-	7:g.140453134_140453136del	ENST00000288602.6:c.1799_1801del	0.48		76	83		96	699	15/18
Skin Cutaneous Melanoma (TCGA, PanCancer Atlas)	TCGA-D9-A1JW-06	Melanoma	Cutaneous Melanoma	N581T	OncoKB: Likely Oncogenic, level NA;CIViC: NA;MyCancerGenome: not present;CancerHotspot: yes;3DHotspot: yes	MutationAssessor: impact: high, score: 3.665;SIFT: impact: deleterious, score: 0;Polyphen-2: impact: probably_damaging, score: 0.999	Missense_Mutation	SNP	Gain	23	.	.	.	7	140453193	140453193	T	G	7:g.140453193T>G	ENST00000288602.6:c.1742A>C	0.17		6	30		50	756	15/18
Skin Cutaneous Melanoma (TCGA, PanCancer Atlas)	TCGA-D9-A4Z5-01	Melanoma	Cutaneous Melanoma	N581H	OncoKB: Likely Oncogenic, level NA;CIViC: NA;MyCancerGenome: not present;CancerHotspot: yes;3DHotspot: yes	MutationAssessor: impact: medium, score: 3.21;SIFT: impact: deleterious, score: 0;Polyphen-2: impact: probably_damaging, score: 1	Missense_Mutation	SNP		23	.	.	.	7	140453987	140453987	T	G	7:g.140453987T>G	ENST00000288602.6:c.1741A>C	0.49		32	33		55	66	14/18
Colorectal Adenocarcinoma (TCGA, PanCancer Atlas)	TCGA-DM-A1DA-01	Colorectal Adenocarcinoma	Colon Adenocarcinoma	N581I	OncoKB: Oncogenic, level NA;CIViC: NA;MyCancerGenome: not present;CancerHotspot: yes;3DHotspot: yes	MutationAssessor: impact: high, score: 4.36;SIFT: impact: deleterious, score: 0;Polyphen-2: impact: probably_damaging, score: 1	Missense_Mutation	SNP	Gain	23	.	.	.	7	140453193	140453193	T	A	7:g.140453193T>A	ENST00000288602.6:c.1742A>T	0.7		71	30		30	251	15/18
Pancreatic Adenocarcinoma (TCGA, PanCancer Atlas)	TCGA-US-A77E-01	Pancreatic Adenocarcinoma	Pancreatic Adenocarcinoma	T488_Q493delinsK	OncoKB: Likely Oncogenic, level NA;CIViC: NA;MyCancerGenome: not present;CancerHotspot: yes;3DHotspot: no	MutationAssessor: NA;SIFT: NA;Polyphen-2: NA	In_Frame_Del	DEL	Gain		.	.	.	7	140477831	140477845	GAGGTGTAGGTGCTG	-	7:g.140477831_140477845del	ENST00000288602.6:c.1463_1477del	0.12		35	250		50	72	44548
Uterine Corpus Endometrial Carcinoma (TCGA, PanCancer Atlas)	TCGA-AX-A2HG-01	Endometrial Carcinoma	Uterine Endometrioid Carcinoma	V471I	OncoKB: Likely Oncogenic, level NA;CIViC: NA;MyCancerGenome: not present;CancerHotspot: no;3DHotspot: yes	MutationAssessor: impact: low, score: 1.435;SIFT: impact: deleterious, score: 0.01;Polyphen-2: impact: benign, score: 0.436	Missense_Mutation	SNP	Diploid	7	.	.	.	7	140481397	140481397	C	T	7:g.140481397C>T	ENST00000288602.6:c.1411G>A	0.32		19	41		55	866	44518
Skin Cutaneous Melanoma (TCGA, PanCancer Atlas)	TCGA-EE-A181-06	Melanoma	Cutaneous Melanoma	S467L	OncoKB: Oncogenic, level NA;CIViC: NA;MyCancerGenome: not present;CancerHotspot: no;3DHotspot: yes	MutationAssessor: impact: low, score: 1.86;SIFT: impact: deleterious, score: 0.01;Polyphen-2: impact: possibly_damaging, score: 0.497	Missense_Mutation	SNP	Gain	5	.	.	.	7	140481408	140481408	G	A	7:g.140481408G>A	ENST00000288602.6:c.1400C>T	0.11		17	144		120	4531	44518
Skin Cutaneous Melanoma (TCGA, PanCancer Atlas)	TCGA-EE-A3JD-06	Melanoma	Cutaneous Melanoma	S467L	OncoKB: Oncogenic, level NA;CIViC: NA;MyCancerGenome: not present;CancerHotspot: no;3DHotspot: yes	MutationAssessor: impact: low, score: 1.86;SIFT: impact: deleterious, score: 0.01;Polyphen-2: impact: possibly_damaging, score: 0.497	Missense_Mutation	SNP	Gain	5	.	.	.	7	140481408	140481408	G	A	7:g.140481408G>A	ENST00000288602.6:c.1400C>T	0.16		36	191		221	1934	44518
Skin Cutaneous Melanoma (TCGA, PanCancer Atlas)	TCGA-W3-A825-06	Melanoma	Cutaneous Melanoma	S467L	OncoKB: Oncogenic, level NA;CIViC: NA;MyCancerGenome: not present;CancerHotspot: no;3DHotspot: yes	MutationAssessor: impact: low, score: 1.86;SIFT: impact: deleterious, score: 0.01;Polyphen-2: impact: possibly_damaging, score: 0.497	Missense_Mutation	SNP	Diploid	5	.	.	.	7	140481408	140481408	G	A	7:g.140481408G>A	ENST00000288602.6:c.1400C>T	0.42		30	41		64	925	44518
Skin Cutaneous Melanoma (TCGA, PanCancer Atlas)	TCGA-W3-AA1V-06	Melanoma	Cutaneous Melanoma	S467L	OncoKB: Oncogenic, level NA;CIViC: NA;MyCancerGenome: not present;CancerHotspot: no;3DHotspot: yes	MutationAssessor: impact: low, score: 1.86;SIFT: impact: deleterious, score: 0.01;Polyphen-2: impact: possibly_damaging, score: 0.497	Missense_Mutation	SNP	Diploid	5	.	.	.	7	140481408	140481408	G	A	7:g.140481408G>A	ENST00000288602.6:c.1400C>T	0.27		15	41		65	4565	44518
Skin Cutaneous Melanoma (TCGA, PanCancer Atlas)	TCGA-3N-A9WC-06	Melanoma	Cutaneous Melanoma	H574Y	OncoKB: Likely Oncogenic, level NA;CIViC: NA;MyCancerGenome: not present;CancerHotspot: no;3DHotspot: yes	MutationAssessor: impact: medium, score: 2.46;SIFT: impact: deleterious, score: 0;Polyphen-2: impact: probably_damaging, score: 1	Missense_Mutation	SNP	Diploid	2	.	.	.	7	140454008	140454008	G	A	7:g.140454008G>A	ENST00000288602.6:c.1720C>T	0.37		14	24		59	1532	14/18
Lung Squamous Cell Carcinoma (TCGA, PanCancer Atlas)	TCGA-46-3765-01	Non-Small Cell Lung Cancer	Lung Squamous Cell Carcinoma	R671L	OncoKB: Likely Oncogenic, level NA;CIViC: NA;MyCancerGenome: not present;CancerHotspot: no;3DHotspot: no	MutationAssessor: impact: low, score: 0.88;SIFT: impact: deleterious, score: 0;Polyphen-2: impact: benign, score: 0.02	Missense_Mutation	SNP	ShallowDel	1	.	.	.	7	140439727	140439727	C	A	7:g.140439727C>A	ENST00000288602.6:c.2012G>T	0.11		3	25		31	446	17/18
Prostate Adenocarcinoma (TCGA, PanCancer Atlas)	TCGA-ZG-A8QY-01	Prostate Adenocarcinoma	Prostate Adenocarcinoma	F468C	OncoKB: Oncogenic, level NA;CIViC: NA;MyCancerGenome: not present;CancerHotspot: no;3DHotspot: no	MutationAssessor: impact: medium, score: 2.685;SIFT: impact: deleterious, score: 0;Polyphen-2: impact: probably_damaging, score: 0.973	Missense_Mutation	SNP	Diploid	3	.	.	.	7	140481405	140481405	A	C	7:g.140481405A>C	ENST00000288602.6:c.1403T>G	0.16		12	62		106	51	44518
Uterine Corpus Endometrial Carcinoma (TCGA, PanCancer Atlas)	TCGA-AP-A0LI-01	Endometrial Carcinoma	Uterine Serous Carcinoma/Uterine Papillary Serous Carcinoma	R462K	OncoKB: Likely Oncogenic, level NA;CIViC: NA;MyCancerGenome: not present;CancerHotspot: no;3DHotspot: no	MutationAssessor: impact: neutral, score: -0.195;SIFT: impact: deleterious, score: 0.01;Polyphen-2: impact: benign, score: 0.005	Missense_Mutation	SNP	Gain	5	.	.	.	7	140481423	140481423	C	T	7:g.140481423C>T	ENST00000288602.6:c.1385G>A	0.15		27	157		230	106	44518
Uterine Corpus Endometrial Carcinoma (TCGA, PanCancer Atlas)	TCGA-E6-A1LX-01	Endometrial Carcinoma	Uterine Endometrioid Carcinoma	S602Y	OncoKB: Likely Oncogenic, level NA;CIViC: NA;MyCancerGenome: not present;CancerHotspot: no;3DHotspot: no	MutationAssessor: impact: low, score: 1.355;SIFT: impact: deleterious, score: 0.02;Polyphen-2: impact: probably_damaging, score: 0.969	Missense_Mutation	SNP	Diploid		.	.	.	7	140453130	140453130	G	T	7:g.140453130G>T	ENST00000288602.6:c.1805C>A	0.12		5	36		28	12704	15/18
Lung Adenocarcinoma (TCGA, PanCancer Atlas)	TCGA-55-6979-01	Non-Small Cell Lung Cancer	Lung Adenocarcinoma	P367R	OncoKB: Likely Oncogenic, level NA;CIViC: NA;MyCancerGenome: not present;CancerHotspot: no;3DHotspot: no	MutationAssessor: impact: medium, score: 2.66;SIFT: impact: deleterious, score: 0;Polyphen-2: impact: probably_damaging, score: 0.998	Missense_Mutation	SNP	Gain	2	.	.	.	7	140494148	140494148	G	C	7:g.140494148G>C	ENST00000288602.6:c.1100C>G	0.08		10	118		87	536	44426
Esophageal Adenocarcinoma (TCGA, PanCancer Atlas)	TCGA-R6-A6L6-01	Esophagogastric Adenocarcinoma	Esophageal Adenocarcinoma	T241M	OncoKB: Likely Oncogenic, level NA;CIViC: NA;MyCancerGenome: not present;CancerHotspot: no;3DHotspot: no	MutationAssessor: impact: medium, score: 3.38;SIFT: impact: deleterious, score: 0;Polyphen-2: impact: probably_damaging, score: 0.995	Missense_Mutation	SNP	Gain		.	.	.	7	140501350	140501350	G	A	7:g.140501350G>A	ENST00000288602.6:c.722C>T	0.17		6	29		23	106	44365
Skin Cutaneous Melanoma (TCGA, PanCancer Atlas)	TCGA-EE-A2A0-06	Melanoma	Cutaneous Melanoma	P367S	OncoKB: Likely Oncogenic, level NA;CIViC: NA;MyCancerGenome: not present;CancerHotspot: no;3DHotspot: no	MutationAssessor: impact: medium, score: 2.66;SIFT: impact: deleterious, score: 0;Polyphen-2: impact: probably_damaging, score: 0.995	Missense_Mutation	SNP	Gain	2	.	.	.	7	140494149	140494149	G	A	7:g.140494149G>A	ENST00000288602.6:c.1099C>T	0.37		49	84		94	523	44426
Pancreatic Adenocarcinoma (TCGA, PanCancer Atlas)	TCGA-2J-AABK-01	Pancreatic Adenocarcinoma	Pancreatic Adenocarcinoma	R462T	OncoKB: Likely Oncogenic, level NA;CIViC: NA;MyCancerGenome: not present;CancerHotspot: no;3DHotspot: no	MutationAssessor: impact: neutral, score: 0.64;SIFT: impact: deleterious, score: 0;Polyphen-2: impact: benign, score: 0.167	Missense_Mutation	SNP	Diploid	5	.	.	.	7	140481423	140481423	C	G	7:g.140481423C>G	ENST00000288602.6:c.1385G>C	0.12		57	400		73	35	44518
Prostate Adenocarcinoma (TCGA, PanCancer Atlas)	TCGA-HC-7742-01	Prostate Adenocarcinoma	Prostate Adenocarcinoma	K601_W604del	OncoKB: Inconclusive, level NA;CIViC: NA;MyCancerGenome: present;CancerHotspot: yes;3DHotspot: no	MutationAssessor: NA;SIFT: NA;Polyphen-2: NA	In_Frame_Del	DEL	Gain		.	.	.	7	140453122	140453133	TCCATCGAGATT	-	7:g.140453122_140453133del	ENST00000288602.6:c.1802_1813del	0.12		11	82		71	30	15/18
Lung Adenocarcinoma (TCGA, PanCancer Atlas)	TCGA-78-7633-01	Non-Small Cell Lung Cancer	Lung Adenocarcinoma	G469*	OncoKB: Unknown, level NA;CIViC: NA;MyCancerGenome: present;CancerHotspot: no;3DHotspot: no	MutationAssessor: NA;SIFT: NA;Polyphen-2: NA	Nonsense_Mutation	SNP	Diploid		.	.	.	7	140481403	140481403	C	A	7:g.140481403C>A	ENST00000288602.6:c.1405G>T	0.34		33	63		94	144	44518
Lung Squamous Cell Carcinoma (TCGA, PanCancer Atlas)	TCGA-37-4141-01	Non-Small Cell Lung Cancer	Lung Squamous Cell Carcinoma	Q609H	OncoKB: Unknown, level NA;CIViC: NA;MyCancerGenome: not present;CancerHotspot: no;3DHotspot: yes	MutationAssessor: impact: low, score: 0.87;SIFT: impact: deleterious, score: 0;Polyphen-2: impact: benign, score: 0.102	Missense_Mutation	SNP	Gain	3	.	.	.	7	140453108	140453108	C	A	7:g.140453108C>A	ENST00000288602.6:c.1827G>T	0.33	0.0033	95	194	1	305	314	15/18
Lung Adenocarcinoma (TCGA, PanCancer Atlas)	TCGA-L4-A4E6-01	Non-Small Cell Lung Cancer	Lung Adenocarcinoma	W604L	OncoKB: Unknown, level NA;CIViC: NA;MyCancerGenome: not present;CancerHotspot: no;3DHotspot: yes	MutationAssessor: impact: neutral, score: 0.16;SIFT: impact: deleterious, score: 0;Polyphen-2: impact: benign, score: 0.224	Missense_Mutation	SNP	Diploid	3	.	.	.	7	140453124	140453124	C	A	7:g.140453124C>A	ENST00000288602.6:c.1811G>T	0.09		3	30		83	10	15/18
Head and Neck Squamous Cell Carcinoma (TCGA, PanCancer Atlas)	TCGA-BA-5152-01	Head and Neck Squamous Cell Carcinoma	Head and Neck Squamous Cell Carcinoma	Q609E	OncoKB: Unknown, level NA;CIViC: NA;MyCancerGenome: not present;CancerHotspot: no;3DHotspot: yes	MutationAssessor: impact: neutral, score: 0.48;SIFT: impact: deleterious, score: 0.01;Polyphen-2: impact: benign, score: 0.348	Missense_Mutation	SNP	ShallowDel	3	.	.	.	7	140453110	140453110	G	C	7:g.140453110G>C	ENST00000288602.6:c.1825C>G	0.16		10	53		63	435	15/18
Uterine Carcinosarcoma (TCGA, PanCancer Atlas)	TCGA-N7-A4Y0-01	Endometrial Carcinoma	Uterine Carcinosarcoma/Uterine Malignant Mixed Mullerian Tumor	P403Lfs*8	OncoKB: Unknown, level NA;CIViC: NA;MyCancerGenome: not present;CancerHotspot: no;3DHotspot: no	MutationAssessor: NA;SIFT: NA;Polyphen-2: NA	Frame_Shift_Del	DEL	Diploid	2	.	.	.	7	140482927	140482927	G	-	7:g.140482927del	ENST00000288602.6:c.1208del	0.29		17	41		44	709	44487
Brain Lower Grade Glioma (TCGA, PanCancer Atlas)	TCGA-DU-6392-01	Diffuse Glioma	Astrocytoma	A320T	OncoKB: Unknown, level NA;CIViC: NA;MyCancerGenome: not present;CancerHotspot: no;3DHotspot: no	MutationAssessor: impact: neutral, score: 0;SIFT: impact: tolerated, score: 0.46;Polyphen-2: impact: benign, score: 0	Missense_Mutation	SNP	Gain	1	.	.	.	7	140500184	140500184	C	T	7:g.140500184C>T	ENST00000288602.6:c.958G>A	0.55		54	45		87	10869	44395
Brain Lower Grade Glioma (TCGA, PanCancer Atlas)	TCGA-DU-6392-01	Diffuse Glioma	Astrocytoma	A171E	OncoKB: Unknown, level NA;CIViC: NA;MyCancerGenome: not present;CancerHotspot: no;3DHotspot: no	MutationAssessor: impact: neutral, score: 0.55;SIFT: impact: deleterious, score: 0.01;Polyphen-2: impact: possibly_damaging, score: 0.843	Missense_Mutation	SNP	Gain		.	.	.	7	140508788	140508788	G	T	7:g.140508788G>T	ENST00000288602.6:c.512C>A	0.23		25	82		77	10869	44304
Ovarian Serous Cystadenocarcinoma (TCGA, PanCancer Atlas)	TCGA-61-1998-01	Ovarian Epithelial Tumor	Serous Ovarian Cancer	R626I	OncoKB: Unknown, level NA;CIViC: NA;MyCancerGenome: not present;CancerHotspot: no;3DHotspot: no	MutationAssessor: impact: low, score: 1.21;SIFT: impact: deleterious, score: 0;Polyphen-2: impact: possibly_damaging, score: 0.569	Missense_Mutation	SNP	Diploid		.	.	.	7	140449202	140449202	C	A	7:g.140449202C>A	ENST00000288602.6:c.1877G>T	0.06		4	68		155	204	16/18
Glioblastoma Multiforme (TCGA, PanCancer Atlas)	TCGA-06-5416-01	Glioblastoma	Glioblastoma Multiforme	E375*	OncoKB: Unknown, level NA;CIViC: NA;MyCancerGenome: not present;CancerHotspot: no;3DHotspot: no	MutationAssessor: NA;SIFT: NA;Polyphen-2: NA	Nonsense_Mutation	SNP	Diploid		.	.	.	7	140494125	140494125	C	A	7:g.140494125C>A	ENST00000288602.6:c.1123G>T	0.2		49	196		200	12192	44426
Glioblastoma Multiforme (TCGA, PanCancer Atlas)	TCGA-19-5956-01	Glioblastoma	Glioblastoma Multiforme	P708S	OncoKB: Unknown, level NA;CIViC: NA;MyCancerGenome: not present;CancerHotspot: no;3DHotspot: no	MutationAssessor: impact: neutral, score: -0.045;SIFT: impact: deleterious, score: 0.02;Polyphen-2: impact: benign, score: 0.001	Missense_Mutation	SNP	Diploid		.	.	.	7	140439617	140439617	G	A	7:g.140439617G>A	ENST00000288602.6:c.2122C>T	0.1		14	128		124	6912	17/18
Sarcoma (TCGA, PanCancer Atlas)	TCGA-QC-A7B5-01	Sarcoma	Undifferentiated Pleomorphic Sarcoma/Malignant Fibrous Histiocytoma/High-Grade Spindle Cell Sarcoma	P341L	OncoKB: Unknown, level NA;CIViC: NA;MyCancerGenome: not present;CancerHotspot: no;3DHotspot: no	MutationAssessor: impact: medium, score: 2.085;SIFT: impact: tolerated, score: 0.08;Polyphen-2: impact: benign, score: 0.134	Missense_Mutation	SNP	Gain		.	.	.	7	140494226	140494226	G	A	7:g.140494226G>A	ENST00000288602.6:c.1022C>T	0.14		21	129		107	1754	44426
Lung Squamous Cell Carcinoma (TCGA, PanCancer Atlas)	TCGA-90-A4ED-01	Non-Small Cell Lung Cancer	Lung Squamous Cell Carcinoma	H725Y	OncoKB: Unknown, level NA;CIViC: NA;MyCancerGenome: not present;CancerHotspot: no;3DHotspot: no	MutationAssessor: impact: low, score: 1.59;SIFT: impact: deleterious, score: 0;Polyphen-2: impact: possibly_damaging, score: 0.51	Missense_Mutation	SNP	Gain	1	.	.	.	7	140434525	140434525	G	A	7:g.140434525G>A	ENST00000288602.6:c.2173C>T	0.27		40	109		163	1592	18/18
Lung Squamous Cell Carcinoma (TCGA, PanCancer Atlas)	TCGA-34-2596-01	Non-Small Cell Lung Cancer	Lung Squamous Cell Carcinoma	D380H	OncoKB: Unknown, level NA;CIViC: NA;MyCancerGenome: not present;CancerHotspot: no;3DHotspot: no	MutationAssessor: impact: low, score: 1.87;SIFT: impact: deleterious, score: 0.01;Polyphen-2: impact: possibly_damaging, score: 0.804	Missense_Mutation	SNP	Amp	1	.	.	.	7	140494110	140494110	C	G	7:g.140494110C>G	ENST00000288602.6:c.1138G>C	0.64		296	164		222	217	44426
Lung Squamous Cell Carcinoma (TCGA, PanCancer Atlas)	TCGA-34-5231-01	Non-Small Cell Lung Cancer	Lung Squamous Cell Carcinoma	X621_splice	OncoKB: Unknown, level NA;CIViC: NA;MyCancerGenome: not present;CancerHotspot: no;3DHotspot: no	MutationAssessor: impact: , score: undefined;SIFT: NA;Polyphen-2: NA	Splice_Site	SNP	Gain		.	.	.	7	140449220	140449220	T	C	7:g.140449220T>C	ENST00000288602.6:c.1861-2A>G	0.27		28	74		91	591
Lung Squamous Cell Carcinoma (TCGA, PanCancer Atlas)	TCGA-37-3783-01	Non-Small Cell Lung Cancer	Lung Squamous Cell Carcinoma	R95T	OncoKB: Unknown, level NA;CIViC: NA;MyCancerGenome: not present;CancerHotspot: no;3DHotspot: no	MutationAssessor: impact: low, score: 1.1;SIFT: impact: tolerated, score: 0.11;Polyphen-2: impact: benign, score: 0.344	Missense_Mutation	SNP	Gain	1	.	.	.	7	140534629	140534629	C	G	7:g.140534629C>G	ENST00000288602.6:c.284G>C	0.16		36	195		380	327	44273
Lung Squamous Cell Carcinoma (TCGA, PanCancer Atlas)	TCGA-43-A475-01	Non-Small Cell Lung Cancer	Lung Squamous Cell Carcinoma	X238_splice	OncoKB: Unknown, level NA;CIViC: NA;MyCancerGenome: not present;CancerHotspot: no;3DHotspot: no	MutationAssessor: impact: , score: undefined;SIFT: NA;Polyphen-2: NA	Splice_Site	SNP	ShallowDel		.	.	.	7	140501361	140501361	C	A	7:g.140501361C>A	ENST00000288602.6:c.712-1G>T	0.32		7	15		15	229
Lung Squamous Cell Carcinoma (TCGA, PanCancer Atlas)	TCGA-56-8308-01	Non-Small Cell Lung Cancer	Lung Squamous Cell Carcinoma	D385N	OncoKB: Unknown, level NA;CIViC: NA;MyCancerGenome: not present;CancerHotspot: no;3DHotspot: no	MutationAssessor: impact: low, score: 1.67;SIFT: impact: tolerated, score: 0.33;Polyphen-2: impact: benign, score: 0.272	Missense_Mutation	SNP	Gain		.	.	.	7	140487372	140487372	C	T	7:g.140487372C>T	ENST00000288602.6:c.1153G>A	0.14		21	126		145	317	44457
Lung Squamous Cell Carcinoma (TCGA, PanCancer Atlas)	TCGA-63-5128-01	Non-Small Cell Lung Cancer	Lung Squamous Cell Carcinoma	V639I	OncoKB: Unknown, level NA;CIViC: NA;MyCancerGenome: not present;CancerHotspot: no;3DHotspot: no	MutationAssessor: impact: low, score: 0.855;SIFT: impact: deleterious, score: 0;Polyphen-2: impact: possibly_damaging, score: 0.828	Missense_Mutation	SNP	Gain	1	.	.	.	7	140449164	140449164	C	T	7:g.140449164C>T	ENST00000288602.6:c.1915G>A	0.44		58	75		101	280	16/18
Lung Squamous Cell Carcinoma (TCGA, PanCancer Atlas)	TCGA-68-7755-01	Non-Small Cell Lung Cancer	Lung Squamous Cell Carcinoma	L733F	OncoKB: Unknown, level NA;CIViC: NA;MyCancerGenome: not present;CancerHotspot: no;3DHotspot: no	MutationAssessor: impact: medium, score: 2.065;SIFT: impact: deleterious, score: 0.03;Polyphen-2: impact: probably_damaging, score: 0.959	Missense_Mutation	SNP	ShallowDel		.	.	.	7	140434499	140434499	C	G	7:g.140434499C>G	ENST00000288602.6:c.2199G>C	0.47		67	75		149	249	18/18
Lung Squamous Cell Carcinoma (TCGA, PanCancer Atlas)	TCGA-68-A59J-01	Non-Small Cell Lung Cancer	Lung Squamous Cell Carcinoma	W210L	OncoKB: Unknown, level NA;CIViC: NA;MyCancerGenome: not present;CancerHotspot: no;3DHotspot: no	MutationAssessor: impact: low, score: 1.48;SIFT: impact: deleterious, score: 0;Polyphen-2: impact: benign, score: 0.396	Missense_Mutation	SNP	Diploid		.	.	.	7	140507842	140507842	C	A	7:g.140507842C>A	ENST00000288602.6:c.629G>T	0.28		11	29		78	336	44334
Bladder Urothelial Carcinoma (TCGA, PanCancer Atlas)	TCGA-XF-AAMY-01	Bladder Urothelial Carcinoma	Bladder Urothelial Carcinoma	E695Q	OncoKB: Unknown, level NA;CIViC: NA;MyCancerGenome: not present;CancerHotspot: no;3DHotspot: no	MutationAssessor: impact: neutral, score: 0.04;SIFT: impact: deleterious, score: 0;Polyphen-2: impact: benign, score: 0.011	Missense_Mutation	SNP	Gain	3	.	.	.	7	140439656	140439656	C	G	7:g.140439656C>G	ENST00000288602.6:c.2083G>C	0.33		31	63		75	107	17/18
Bladder Urothelial Carcinoma (TCGA, PanCancer Atlas)	TCGA-4Z-AA7M-01	Bladder Urothelial Carcinoma	Bladder Urothelial Carcinoma	Q262E	OncoKB: Unknown, level NA;CIViC: NA;MyCancerGenome: not present;CancerHotspot: no;3DHotspot: no	MutationAssessor: impact: neutral, score: 0.39;SIFT: impact: deleterious, score: 0;Polyphen-2: impact: possibly_damaging, score: 0.696	Missense_Mutation	SNP	Gain		.	.	.	7	140501288	140501288	G	C	7:g.140501288G>C	ENST00000288602.6:c.784C>G	0.37		15	26		43	477	44365
Bladder Urothelial Carcinoma (TCGA, PanCancer Atlas)	TCGA-4Z-AA80-01	Bladder Urothelial Carcinoma	Bladder Urothelial Carcinoma	E451G	OncoKB: Unknown, level NA;CIViC: NA;MyCancerGenome: not present;CancerHotspot: no;3DHotspot: no	MutationAssessor: impact: medium, score: 2.645;SIFT: impact: deleterious, score: 0.01;Polyphen-2: impact: possibly_damaging, score: 0.81	Missense_Mutation	SNP	Gain	1	.	.	.	7	140481456	140481456	T	C	7:g.140481456T>C	ENST00000288602.6:c.1352A>G	0.07		6	74		63	378	44518
Bladder Urothelial Carcinoma (TCGA, PanCancer Atlas)	TCGA-G2-A2EL-01	Bladder Urothelial Carcinoma	Bladder Urothelial Carcinoma	S129L	OncoKB: Unknown, level NA;CIViC: NA;MyCancerGenome: not present;CancerHotspot: no;3DHotspot: no	MutationAssessor: impact: neutral, score: 0.695;SIFT: impact: tolerated, score: 0.2;Polyphen-2: impact: benign, score: 0.154	Missense_Mutation	SNP	Diploid	1	.	.	.	7	140534527	140534527	G	A	7:g.140534527G>A	ENST00000288602.6:c.386C>T	0.37		26	45		65	207	44273
Bladder Urothelial Carcinoma (TCGA, PanCancer Atlas)	TCGA-GD-A3OP-01	Bladder Urothelial Carcinoma	Bladder Urothelial Carcinoma	S364L	OncoKB: Unknown, level NA;CIViC: NA;MyCancerGenome: not present;CancerHotspot: no;3DHotspot: no	MutationAssessor: impact: low, score: 1.935;SIFT: impact: deleterious, score: 0;Polyphen-2: impact: benign, score: 0.23	Missense_Mutation	SNP	Diploid	1	.	.	.	7	140494157	140494157	G	A	7:g.140494157G>A	ENST00000288602.6:c.1091C>T	0.1		15	139		130	335	44426
Bladder Urothelial Carcinoma (TCGA, PanCancer Atlas)	TCGA-UY-A78P-01	Bladder Urothelial Carcinoma	Bladder Urothelial Carcinoma	R575K	OncoKB: Unknown, level NA;CIViC: NA;MyCancerGenome: not present;CancerHotspot: no;3DHotspot: no	MutationAssessor: impact: medium, score: 2.275;SIFT: impact: deleterious, score: 0.01;Polyphen-2: impact: possibly_damaging, score: 0.74	Missense_Mutation	SNP	Diploid		.	.	.	7	140454004	140454004	C	T	7:g.140454004C>T	ENST00000288602.6:c.1724G>A	0.1		6	57		61	256	14/18
Bladder Urothelial Carcinoma (TCGA, PanCancer Atlas)	TCGA-XF-AAMQ-01	Bladder Urothelial Carcinoma	Bladder Urothelial Carcinoma	X665_splice	OncoKB: Unknown, level NA;CIViC: NA;MyCancerGenome: not present;CancerHotspot: no;3DHotspot: no	MutationAssessor: impact: , score: undefined;SIFT: NA;Polyphen-2: NA	Splice_Site	SNP	Gain		.	.	.	7	140439747	140439747	C	A	7:g.140439747C>A	ENST00000288602.6:c.1993-1G>T	0.38		14	23		47	171
Bladder Urothelial Carcinoma (TCGA, PanCancer Atlas)	TCGA-ZF-AA51-01	Bladder Urothelial Carcinoma	Bladder Urothelial Carcinoma	Q636*	OncoKB: Unknown, level NA;CIViC: NA;MyCancerGenome: not present;CancerHotspot: no;3DHotspot: no	MutationAssessor: NA;SIFT: NA;Polyphen-2: NA	Nonsense_Mutation	SNP	Diploid	2	.	.	.	7	140449173	140449173	G	A	7:g.140449173G>A	ENST00000288602.6:c.1906C>T	0.27		11	30		51	627	16/18
Bladder Urothelial Carcinoma (TCGA, PanCancer Atlas)	TCGA-FD-A5BT-01	Bladder Urothelial Carcinoma	Bladder Urothelial Carcinoma	G518D	OncoKB: Unknown, level NA;CIViC: NA;MyCancerGenome: not present;CancerHotspot: no;3DHotspot: no	MutationAssessor: impact: low, score: 1.3;SIFT: impact: deleterious, score: 0;Polyphen-2: impact: probably_damaging, score: 1	Missense_Mutation	SNP	Diploid		.	.	.	7	140476853	140476853	C	T	7:g.140476853C>T	ENST00000288602.6:c.1553G>A	0.1		3	26		34	109	13/18
Bladder Urothelial Carcinoma (TCGA, PanCancer Atlas)	TCGA-KQ-A41N-01	Bladder Urothelial Carcinoma	Bladder Urothelial Carcinoma	Q139K	OncoKB: Unknown, level NA;CIViC: NA;MyCancerGenome: not present;CancerHotspot: no;3DHotspot: no	MutationAssessor: impact: neutral, score: 0.695;SIFT: impact: tolerated, score: 0.27;Polyphen-2: impact: benign, score: 0.006	Missense_Mutation	SNP	Diploid		.	.	.	7	140534498	140534498	G	T	7:g.140534498G>T	ENST00000288602.6:c.415C>A	0.09		5	49		66	2529	44273
Prostate Adenocarcinoma (TCGA, PanCancer Atlas)	TCGA-EJ-5505-01	Prostate Adenocarcinoma	Prostate Adenocarcinoma	G258V	OncoKB: Unknown, level NA;CIViC: NA;MyCancerGenome: not present;CancerHotspot: no;3DHotspot: no	MutationAssessor: impact: high, score: 3.805;SIFT: impact: deleterious, score: 0;Polyphen-2: impact: probably_damaging, score: 0.996	Missense_Mutation	SNP	Diploid	1	.	.	.	7	140501299	140501299	C	A	7:g.140501299C>A	ENST00000288602.6:c.773G>T	0.12		10	76		49	27	44365
Prostate Adenocarcinoma (TCGA, PanCancer Atlas)	TCGA-KK-A59V-01	Prostate Adenocarcinoma	Prostate Adenocarcinoma	T401A	OncoKB: Unknown, level NA;CIViC: NA;MyCancerGenome: not present;CancerHotspot: no;3DHotspot: no	MutationAssessor: impact: low, score: 1.645;SIFT: impact: tolerated, score: 0.44;Polyphen-2: impact: benign, score: 0.007	Missense_Mutation	SNP	Diploid	1	.	.	.	7	140482934	140482934	T	C	7:g.140482934T>C	ENST00000288602.6:c.1201A>G	0.37		15	26		55	765	44487
Kidney Renal Clear Cell Carcinoma (TCGA, PanCancer Atlas)	TCGA-A3-A8OV-01	Renal Clear Cell Carcinoma	Renal Clear Cell Carcinoma	Y82N	OncoKB: Unknown, level NA;CIViC: NA;MyCancerGenome: not present;CancerHotspot: no;3DHotspot: no	MutationAssessor: impact: low, score: 1.1;SIFT: impact: deleterious, score: 0;Polyphen-2: impact: possibly_damaging, score: 0.806	Missense_Mutation	SNP	Gain		.	.	.	7	140534669	140534669	A	T	7:g.140534669A>T	ENST00000288602.6:c.244T>A	0.28	0.01	71	180	2	171	125	44273
Uterine Corpus Endometrial Carcinoma (TCGA, PanCancer Atlas)	TCGA-EO-A22X-01	Endometrial Carcinoma	Uterine Endometrioid Carcinoma	R389C	OncoKB: Unknown, level NA;CIViC: NA;MyCancerGenome: not present;CancerHotspot: no;3DHotspot: no	MutationAssessor: impact: low, score: 1.155;SIFT: impact: tolerated, score: 0.1;Polyphen-2: impact: benign, score: 0	Missense_Mutation	SNP	Diploid		.	.	.	7	140487360	140487360	G	A	7:g.140487360G>A	ENST00000288602.6:c.1165C>T	0.26		5	14		27	9444	44457
Uterine Corpus Endometrial Carcinoma (TCGA, PanCancer Atlas)	TCGA-D1-A16X-01	Endometrial Carcinoma	Uterine Endometrioid Carcinoma	F294L	OncoKB: Unknown, level NA;CIViC: NA;MyCancerGenome: not present;CancerHotspot: no;3DHotspot: no	MutationAssessor: impact: low, score: 1.61;SIFT: impact: tolerated, score: 0.31;Polyphen-2: impact: benign, score: 0.087	Missense_Mutation	SNP	Diploid	1	.	.	.	7	140500260	140500260	G	T	7:g.140500260G>T	ENST00000288602.6:c.882C>A	0.12		10	73		106	2730	44395
Uterine Corpus Endometrial Carcinoma (TCGA, PanCancer Atlas)	TCGA-EO-A22X-01	Endometrial Carcinoma	Uterine Endometrioid Carcinoma	F294L	OncoKB: Unknown, level NA;CIViC: NA;MyCancerGenome: not present;CancerHotspot: no;3DHotspot: no	MutationAssessor: impact: low, score: 1.61;SIFT: impact: tolerated, score: 0.31;Polyphen-2: impact: benign, score: 0.087	Missense_Mutation	SNP	Diploid	1	.	.	.	7	140500260	140500260	G	T	7:g.140500260G>T	ENST00000288602.6:c.882C>A	0.36		16	29		41	9444	44395
Uterine Corpus Endometrial Carcinoma (TCGA, PanCancer Atlas)	TCGA-AP-A0LT-01	Endometrial Carcinoma	Uterine Endometrioid Carcinoma	P403Lfs*8	OncoKB: Unknown, level NA;CIViC: NA;MyCancerGenome: not present;CancerHotspot: no;3DHotspot: no	MutationAssessor: NA;SIFT: NA;Polyphen-2: NA	Frame_Shift_Del	DEL	Diploid	2	.	.	.	7	140482927	140482927	G	-	7:g.140482927del	ENST00000288602.6:c.1208del	0.34		35	67		95	638	44487
Uterine Corpus Endometrial Carcinoma (TCGA, PanCancer Atlas)	TCGA-D1-A1NZ-01	Endometrial Carcinoma	Uterine Endometrioid Carcinoma	P403Lfs*8	OncoKB: Unknown, level NA;CIViC: NA;MyCancerGenome: not present;CancerHotspot: no;3DHotspot: no	MutationAssessor: NA;SIFT: NA;Polyphen-2: NA	Frame_Shift_Del	DEL	Diploid	2	.	.	.	7	140482927	140482927	G	-	7:g.140482927del	ENST00000288602.6:c.1208del	0.3		14	33		33	720	44487
Uterine Corpus Endometrial Carcinoma (TCGA, PanCancer Atlas)	TCGA-A5-A0G2-01	Endometrial Carcinoma	Uterine Serous Carcinoma/Uterine Papillary Serous Carcinoma	R509*	OncoKB: Unknown, level NA;CIViC: NA;MyCancerGenome: not present;CancerHotspot: no;3DHotspot: no	MutationAssessor: NA;SIFT: NA;Polyphen-2: NA	Nonsense_Mutation	SNP	Diploid	1	.	.	.	7	140476881	140476881	G	A	7:g.140476881G>A	ENST00000288602.6:c.1525C>T	0.19		20	87		158	25741	13/18
Uterine Corpus Endometrial Carcinoma (TCGA, PanCancer Atlas)	TCGA-AX-A06F-01	Endometrial Carcinoma	Uterine Endometrioid Carcinoma	R509*	OncoKB: Unknown, level NA;CIViC: NA;MyCancerGenome: not present;CancerHotspot: no;3DHotspot: no	MutationAssessor: NA;SIFT: NA;Polyphen-2: NA	Nonsense_Mutation	SNP	Diploid	1	.	.	.	7	140476881	140476881	G	A	7:g.140476881G>A	ENST00000288602.6:c.1525C>T	0.38		49	80		65	7291	13/18
Uterine Corpus Endometrial Carcinoma (TCGA, PanCancer Atlas)	TCGA-AJ-A3BH-01	Endometrial Carcinoma	Uterine Endometrioid Carcinoma	R146W	OncoKB: Unknown, level NA;CIViC: NA;MyCancerGenome: not present;CancerHotspot: no;3DHotspot: no	MutationAssessor: impact: low, score: 0.895;SIFT: impact: tolerated, score: 0.09;Polyphen-2: impact: probably_damaging, score: 0.952	Missense_Mutation	SNP	Diploid	1	.	.	.	7	140534477	140534477	G	A	7:g.140534477G>A	ENST00000288602.6:c.436C>T	0.38		20	33		50	2683	44273
Uterine Corpus Endometrial Carcinoma (TCGA, PanCancer Atlas)	TCGA-AP-A051-01	Endometrial Carcinoma	Uterine Endometrioid Carcinoma	S428T	OncoKB: Unknown, level NA;CIViC: NA;MyCancerGenome: not present;CancerHotspot: no;3DHotspot: no	MutationAssessor: impact: low, score: 1.43;SIFT: impact: tolerated, score: 0.43;Polyphen-2: impact: benign, score: 0.101	Missense_Mutation	SNP	Diploid	1	.	.	.	7	140482853	140482853	A	T	7:g.140482853A>T	ENST00000288602.6:c.1282T>A	0.23		22	73		135	8321	44487
Uterine Corpus Endometrial Carcinoma (TCGA, PanCancer Atlas)	TCGA-AP-A051-01	Endometrial Carcinoma	Uterine Endometrioid Carcinoma	C194*	OncoKB: Unknown, level NA;CIViC: NA;MyCancerGenome: not present;CancerHotspot: no;3DHotspot: no	MutationAssessor: NA;SIFT: NA;Polyphen-2: NA	Nonsense_Mutation	SNP	Diploid	1	.	.	.	7	140508718	140508718	G	T	7:g.140508718G>T	ENST00000288602.6:c.582C>A	0.26		36	102		216	8321	44304
Uterine Corpus Endometrial Carcinoma (TCGA, PanCancer Atlas)	TCGA-AP-A051-01	Endometrial Carcinoma	Uterine Endometrioid Carcinoma	L64I	OncoKB: Unknown, level NA;CIViC: NA;MyCancerGenome: not present;CancerHotspot: no;3DHotspot: no	MutationAssessor: impact: low, score: 1.1;SIFT: impact: tolerated, score: 0.06;Polyphen-2: impact: benign, score: 0.132	Missense_Mutation	SNP	Diploid	1	.	.	.	7	140549961	140549961	G	T	7:g.140549961G>T	ENST00000288602.6:c.190C>A	0.25	0.0014	132	397	1	713	8321	44245
Uterine Corpus Endometrial Carcinoma (TCGA, PanCancer Atlas)	TCGA-AX-A0J0-01	Endometrial Carcinoma	Uterine Endometrioid Carcinoma	S419Y	OncoKB: Unknown, level NA;CIViC: NA;MyCancerGenome: not present;CancerHotspot: no;3DHotspot: no	MutationAssessor: impact: medium, score: 2.415;SIFT: impact: deleterious, score: 0;Polyphen-2: impact: possibly_damaging, score: 0.862	Missense_Mutation	SNP	Diploid	1	.	.	.	7	140482879	140482879	G	T	7:g.140482879G>T	ENST00000288602.6:c.1256C>A	0.43		38	51		121	7801	44487
Uterine Corpus Endometrial Carcinoma (TCGA, PanCancer Atlas)	TCGA-B5-A0JY-01	Endometrial Carcinoma	Uterine Endometrioid Carcinoma	S428*	OncoKB: Unknown, level NA;CIViC: NA;MyCancerGenome: not present;CancerHotspot: no;3DHotspot: no	MutationAssessor: NA;SIFT: NA;Polyphen-2: NA	Nonsense_Mutation	SNP	Diploid	1	.	.	.	7	140482852	140482852	G	T	7:g.140482852G>T	ENST00000288602.6:c.1283C>A	0.38		77	127		145	9714	44487
Uterine Corpus Endometrial Carcinoma (TCGA, PanCancer Atlas)	TCGA-BS-A0UF-01	Endometrial Carcinoma	Uterine Endometrioid Carcinoma	L678I	OncoKB: Unknown, level NA;CIViC: NA;MyCancerGenome: not present;CancerHotspot: no;3DHotspot: no	MutationAssessor: impact: neutral, score: 0.585;SIFT: impact: deleterious, score: 0.03;Polyphen-2: impact: benign, score: 0.012	Missense_Mutation	SNP	Diploid	1	.	.	.	7	140439707	140439707	G	T	7:g.140439707G>T	ENST00000288602.6:c.2032C>A	0.24		17	53		100	8383	17/18
Uterine Corpus Endometrial Carcinoma (TCGA, PanCancer Atlas)	TCGA-D1-A16X-01	Endometrial Carcinoma	Uterine Endometrioid Carcinoma	R271H	OncoKB: Unknown, level NA;CIViC: NA;MyCancerGenome: not present;CancerHotspot: no;3DHotspot: no	MutationAssessor: impact: low, score: 0.99;SIFT: impact: tolerated, score: 0.57;Polyphen-2: impact: probably_damaging, score: 0.98	Missense_Mutation	SNP	Diploid	1	.	.	.	7	140501260	140501260	C	T	7:g.140501260C>T	ENST00000288602.6:c.812G>A	0.37		45	76		126	2730	44365
Uterine Corpus Endometrial Carcinoma (TCGA, PanCancer Atlas)	TCGA-EO-A3KX-01	Endometrial Carcinoma	Uterine Endometrioid Carcinoma	G393*	OncoKB: Unknown, level NA;CIViC: NA;MyCancerGenome: not present;CancerHotspot: no;3DHotspot: no	MutationAssessor: NA;SIFT: NA;Polyphen-2: NA	Nonsense_Mutation	SNP	Diploid	1	.	.	.	7	140487348	140487348	C	A	7:g.140487348C>A	ENST00000288602.6:c.1177G>T	0.35		8	15		13	3207	44457
Uterine Corpus Endometrial Carcinoma (TCGA, PanCancer Atlas)	TCGA-AJ-A3EK-01	Endometrial Carcinoma	Uterine Endometrioid Carcinoma	A747D	OncoKB: Unknown, level NA;CIViC: NA;MyCancerGenome: not present;CancerHotspot: no;3DHotspot: no	MutationAssessor: impact: low, score: 0.805;SIFT: impact: tolerated, score: 0.07;Polyphen-2: impact: benign, score: 0.023	Missense_Mutation	SNP	Diploid		.	.	.	7	140434458	140434458	G	T	7:g.140434458G>T	ENST00000288602.6:c.2240C>A	0.3		17	39		49	5737	18/18
Uterine Corpus Endometrial Carcinoma (TCGA, PanCancer Atlas)	TCGA-AJ-A3EL-01	Endometrial Carcinoma	Uterine Endometrioid Carcinoma	R354*	OncoKB: Unknown, level NA;CIViC: NA;MyCancerGenome: not present;CancerHotspot: no;3DHotspot: no	MutationAssessor: NA;SIFT: NA;Polyphen-2: NA	Nonsense_Mutation	SNP	Diploid		.	.	.	7	140494188	140494188	G	A	7:g.140494188G>A	ENST00000288602.6:c.1060C>T	0.34	0.0088	21	41	1	113	7393	44426
Uterine Corpus Endometrial Carcinoma (TCGA, PanCancer Atlas)	TCGA-AJ-A3IA-01	Endometrial Carcinoma	Uterine Serous Carcinoma/Uterine Papillary Serous Carcinoma	D663A	OncoKB: Unknown, level NA;CIViC: NA;MyCancerGenome: not present;CancerHotspot: no;3DHotspot: no	MutationAssessor: impact: low, score: 1;SIFT: impact: deleterious, score: 0;Polyphen-2: impact: benign, score: 0.176	Missense_Mutation	SNP	Gain		.	.	.	7	140449091	140449091	T	G	7:g.140449091T>G	ENST00000288602.6:c.1988A>C	0.21		6	22		65	231	16/18
Uterine Corpus Endometrial Carcinoma (TCGA, PanCancer Atlas)	TCGA-AP-A1DV-01	Endometrial Carcinoma	Uterine Endometrioid Carcinoma	R735W	OncoKB: Unknown, level NA;CIViC: NA;MyCancerGenome: not present;CancerHotspot: no;3DHotspot: no	MutationAssessor: impact: medium, score: 2.43;SIFT: impact: deleterious, score: 0.01;Polyphen-2: impact: probably_damaging, score: 0.978	Missense_Mutation	SNP	Diploid		.	.	.	7	140434495	140434495	G	A	7:g.140434495G>A	ENST00000288602.6:c.2203C>T	0.37		11	19		34	12073	18/18
Uterine Corpus Endometrial Carcinoma (TCGA, PanCancer Atlas)	TCGA-AX-A1CE-01	Endometrial Carcinoma	Uterine Endometrioid Carcinoma	R271C	OncoKB: Unknown, level NA;CIViC: NA;MyCancerGenome: not present;CancerHotspot: no;3DHotspot: no	MutationAssessor: impact: medium, score: 3.085;SIFT: impact: deleterious, score: 0;Polyphen-2: impact: probably_damaging, score: 0.991	Missense_Mutation	SNP	Diploid	1	.	.	.	7	140501261	140501261	G	A	7:g.140501261G>A	ENST00000288602.6:c.811C>T	0.41		19	27		55	11458	44365
Uterine Corpus Endometrial Carcinoma (TCGA, PanCancer Atlas)	TCGA-B5-A3FA-01	Endometrial Carcinoma	Uterine Endometrioid Carcinoma	M117T	OncoKB: Unknown, level NA;CIViC: NA;MyCancerGenome: not present;CancerHotspot: no;3DHotspot: no	MutationAssessor: impact: neutral, score: -0.55;SIFT: impact: tolerated, score: 0.61;Polyphen-2: impact: benign, score: 0	Missense_Mutation	SNP	Diploid		.	.	.	7	140534563	140534563	A	G	7:g.140534563A>G	ENST00000288602.6:c.350T>C	0.38		17	28		53	9661	44273
Uterine Corpus Endometrial Carcinoma (TCGA, PanCancer Atlas)	TCGA-D1-A16X-01	Endometrial Carcinoma	Uterine Endometrioid Carcinoma	F516L	OncoKB: Unknown, level NA;CIViC: NA;MyCancerGenome: not present;CancerHotspot: no;3DHotspot: no	MutationAssessor: impact: neutral, score: -0.255;SIFT: impact: deleterious, score: 0;Polyphen-2: impact: possibly_damaging, score: 0.908	Missense_Mutation	SNP	Diploid		.	.	.	7	140476860	140476860	A	G	7:g.140476860A>G	ENST00000288602.6:c.1546T>C	0.08		6	67		95	2730	13/18
Uterine Corpus Endometrial Carcinoma (TCGA, PanCancer Atlas)	TCGA-E6-A1LX-01	Endometrial Carcinoma	Uterine Endometrioid Carcinoma	L646M	OncoKB: Unknown, level NA;CIViC: NA;MyCancerGenome: not present;CancerHotspot: no;3DHotspot: no	MutationAssessor: impact: low, score: 1.605;SIFT: impact: tolerated, score: 0.13;Polyphen-2: impact: possibly_damaging, score: 0.805	Missense_Mutation	SNP	Diploid		.	.	.	7	140449143	140449143	G	T	7:g.140449143G>T	ENST00000288602.6:c.1936C>A	0.17		3	15		10	12704	16/18
Uterine Corpus Endometrial Carcinoma (TCGA, PanCancer Atlas)	TCGA-E6-A1LX-01	Endometrial Carcinoma	Uterine Endometrioid Carcinoma	S614P	OncoKB: Unknown, level NA;CIViC: NA;MyCancerGenome: not present;CancerHotspot: no;3DHotspot: no	MutationAssessor: impact: neutral, score: 0.605;SIFT: impact: deleterious, score: 0.01;Polyphen-2: impact: benign, score: 0.247	Missense_Mutation	SNP	Diploid	4	.	.	.	7	140453095	140453095	A	G	7:g.140453095A>G	ENST00000288602.6:c.1840T>C	0.36		14	25		33	12704	15/18
Uterine Corpus Endometrial Carcinoma (TCGA, PanCancer Atlas)	TCGA-E6-A1LX-01	Endometrial Carcinoma	Uterine Endometrioid Carcinoma	R347Q	OncoKB: Unknown, level NA;CIViC: NA;MyCancerGenome: not present;CancerHotspot: no;3DHotspot: no	MutationAssessor: impact: low, score: 1.61;SIFT: impact: tolerated, score: 0.16;Polyphen-2: impact: benign, score: 0.186	Missense_Mutation	SNP	Diploid		.	.	.	7	140494208	140494208	C	T	7:g.140494208C>T	ENST00000288602.6:c.1040G>A	0.31		25	55		63	12704	44426
Uterine Corpus Endometrial Carcinoma (TCGA, PanCancer Atlas)	TCGA-E6-A1LX-01	Endometrial Carcinoma	Uterine Endometrioid Carcinoma	V177F	OncoKB: Unknown, level NA;CIViC: NA;MyCancerGenome: not present;CancerHotspot: no;3DHotspot: no	MutationAssessor: impact: low, score: 1.04;SIFT: impact: deleterious, score: 0.01;Polyphen-2: impact: benign, score: 0.081	Missense_Mutation	SNP	Diploid		.	.	.	7	140508771	140508771	C	A	7:g.140508771C>A	ENST00000288602.6:c.529G>T	0.18		7	31		39	12704	44304
Uterine Corpus Endometrial Carcinoma (TCGA, PanCancer Atlas)	TCGA-EO-A22X-01	Endometrial Carcinoma	Uterine Endometrioid Carcinoma	F667V	OncoKB: Unknown, level NA;CIViC: NA;MyCancerGenome: not present;CancerHotspot: no;3DHotspot: no	MutationAssessor: impact: neutral, score: 0.33;SIFT: impact: deleterious, score: 0;Polyphen-2: impact: benign, score: 0.034	Missense_Mutation	SNP	Diploid		.	.	.	7	140439740	140439740	A	C	7:g.140439740A>C	ENST00000288602.6:c.1999T>G	0.21		5	19		20	9444	17/18
Uterine Corpus Endometrial Carcinoma (TCGA, PanCancer Atlas)	TCGA-EO-A3AY-01	Endometrial Carcinoma	Uterine Endometrioid Carcinoma	S317F	OncoKB: Unknown, level NA;CIViC: NA;MyCancerGenome: not present;CancerHotspot: no;3DHotspot: no	MutationAssessor: impact: neutral, score: 0.69;SIFT: impact: tolerated, score: 0.69;Polyphen-2: impact: benign, score: 0.006	Missense_Mutation	SNP	Diploid		.	.	.	7	140500192	140500192	G	A	7:g.140500192G>A	ENST00000288602.6:c.950C>T	0.44		44	57		70	3387	44395
Uterine Corpus Endometrial Carcinoma (TCGA, PanCancer Atlas)	TCGA-EY-A215-01	Endometrial Carcinoma	Uterine Endometrioid Carcinoma	N734S	OncoKB: Unknown, level NA;CIViC: NA;MyCancerGenome: not present;CancerHotspot: no;3DHotspot: no	MutationAssessor: impact: low, score: 1.245;SIFT: impact: tolerated, score: 0.09;Polyphen-2: impact: benign, score: 0.063	Missense_Mutation	SNP	Diploid		.	.	.	7	140434497	140434497	T	C	7:g.140434497T>C	ENST00000288602.6:c.2201A>G	0.37		10	17		42	4655	18/18
Lung Adenocarcinoma (TCGA, PanCancer Atlas)	TCGA-55-7903-01	Non-Small Cell Lung Cancer	Lung Adenocarcinoma	R146W	OncoKB: Unknown, level NA;CIViC: NA;MyCancerGenome: not present;CancerHotspot: no;3DHotspot: no	MutationAssessor: impact: low, score: 0.895;SIFT: impact: tolerated, score: 0.09;Polyphen-2: impact: probably_damaging, score: 0.952	Missense_Mutation	SNP	Gain	1	.	.	.	7	140534477	140534477	G	A	7:g.140534477G>A	ENST00000288602.6:c.436C>T	0.3		27	64		77	142	44273
Lung Adenocarcinoma (TCGA, PanCancer Atlas)	TCGA-05-4249-01	Non-Small Cell Lung Cancer	Lung Adenocarcinoma	A762E	OncoKB: Unknown, level NA;CIViC: NA;MyCancerGenome: not present;CancerHotspot: no;3DHotspot: no	MutationAssessor: impact: neutral, score: 0.695;SIFT: impact: tolerated, score: 0.28;Polyphen-2: impact: benign, score: 0	Missense_Mutation	SNP	ShallowDel	3	.	.	.	7	140434413	140434413	G	T	7:g.140434413G>T	ENST00000288602.6:c.2285C>A	0.48	0.0016	198	212	1	635	300	18/18
[truncated: 68 more rows]
