# Supplementary material for: Spectrum of BRAF Aberrations and Its Potential Clinical Implications: Insights From Integrative Pan-Cancer Analysis
Source: Front Bioeng Biotechnol. 2022 Jul 14;10:806851. doi: 10.3389/fbioe.2022.806851 (PMC9329936; doi:10.3389/fbioe.2022.806851)
Supplement: Supplementary file 5 [file Table4.XLSX]

## Sheet: Sheet1
Supplementary Table S4. BRAF somatic mutation distribution in different protein functional domains for cancers with BRAF mutations and all cancers together
	RBD: Raf-like Ras-binding domain (156 - 227aa)	C1_1: Phorbol esters/diacylglycerol binding domain (C1 domain) (235 - 280aa)	Pkinase_Tyr: Protein tyrosine kinase (458 - 712aa)	Others	Fusion
Pan-cancer	8	11	722	75	32
ACC			1
BLCA		1	8	4
BRCA			2	6
CESC			1	2
CHOL			1
COADREAD	3	1	57	5	1
DLBC			1
ESCA		1		1
GBM			7	1	1
HNSC		1	6	3	1
KIRC				1
KIRP			3	1	1
LGG	1		2	1
LUAD			36	9
LUSC	1	1	8	5
MESO				1
OV			2		1
PAAD			2		1
PCPG			1
PRAD		1	5	1	2
SARC				1	2
SKCM	1	3	270	10	7
STAD			9	4
THCA			287		15
UCEC	2	2	13	18
UCS				1
